# Supplementary material for: Novel Plant-Associated Brevibacillus and Lysinibacillus Genomospecies Harbor a Rich Biosynthetic Potential of Antimicrobial Compounds
Source: Microorganisms. 2023 Jan 9;11(1):168. doi: 10.3390/microorganisms11010168 (PMC9867215; doi:10.3390/microorganisms11010168)
Supplement: Supplementary file 1 [file microorganisms-11-00168-s001.zip]

Archive with 2 entries (2 files):
- Suppl.Tables_03-01-23 .xlsx
- Supplemental Figures 03-01-23.pdf
