# Supplementary material for: Novel Plant-Associated Brevibacillus and Lysinibacillus Genomospecies Harbor a Rich Biosynthetic Potential of Antimicrobial Compounds
Source: Microorganisms. 2023 Jan 9;11(1):168. doi: 10.3390/microorganisms11010168 (PMC9867215; doi:10.3390/microorganisms11010168)
Supplement: Supplementary file 1 [file microorganisms-11-00168-s001.zip › Suppl.Tables_03-01-23 .xlsx]

## Sheet: Table S1
Suppl. Table S1: Genomic islands and their genes in Lysinibacillus sp. CD3-6 predicted with IslandViewer. Product column: typical features of genomic islands (movement, phages, transposons, virulence factors) are highlighted.
		Presence of gene clusters devoted to synthesis of secondary metabolites is highlighted (light green)
GI	start	end	Length	Method	Gene name	Gene ID	Locus	Gene start	Gene end	Strand	Product	External Annotations
1	618752	660952	42200	Predicted by at least one method	UED80853.1		FH508_0002865	618752	619216	1	transcriptional regulator
1	618752	660952	42200	Predicted by at least one method	UED80854.1		FH508_0002870	619409	620257	1	flagellin
1	618752	660952	42200	Predicted by at least one method	UED80855.1		FH508_0002875	620507	621778	1	nucleotide sugar dehydrogenase
1	618752	660952	42200	Predicted by at least one method	UED80856.1		FH508_0002880	621775	622491	1	WecB/TagA/CpsF family glycosyltransferase
1	618752	660952	42200	Predicted by at least one method	UED80857.1		FH508_0002885	622953	626360	1	S-layer homology domain-containing protein
1	618752	660952	42200	Predicted by at least one method	UED80858.1	tnpA	FH508_0002890	627191	627643	1	IS200/IS605 family transposase
1	618752	660952	42200	Predicted by at least one method	UED80859.1		FH508_0002895	627822	628712	-1	tyrosine-type recombinase/integrase
1	618752	660952	42200	Predicted by at least one method	UED80860.1		FH508_0002900	628728	629567	-1	helix-turn-helix domain-containing protein
1	618752	660952	42200	Predicted by at least one method	UED80861.1		FH508_0002905	629840	633196	-1	S-layer homology domain-containing protein
1	618752	660952	42200	Predicted by at least one method	UED82542.1		FH508_0002910	633803	635614	1	5'-nucleotidase C-terminal domain-containing protein
1	618752	660952	42200	Predicted by at least one method	UED80862.1		FH508_0002915	635706	640457	1	endonuclease
1	618752	660952	42200	Predicted by at least one method	UED80863.1		FH508_0002920	640972	641193	1	hypothetical protein
1	618752	660952	42200	Predicted by at least one method	UED80864.1		FH508_0002925	641465	642463	1	acyltransferase family protein
1	618752	660952	42200	Predicted by at least one method	UED80865.1		FH508_0002930	642615	643703	-1	NAD(P)-dependent alcohol dehydrogenase
1	618752	660952	42200	Predicted by at least one method	UED80866.1		FH508_0002935	643825	644721	1	LysR family transcriptional regulator
1	618752	660952	42200	Predicted by at least one method	UED80867.1		FH508_0002940	644928	646109	-1	hypothetical protein
1	618752	660952	42200	Predicted by at least one method	UED82543.1		FH508_0002945	646120	647544	-1	MBOAT family protein
1	618752	660952	42200	Predicted by at least one method	UED80868.1		FH508_0002950	648156	651260	1	S-layer homology domain-containing protein
1	618752	660952	42200	Predicted by at least one method	UED80869.1		FH508_0002955	651434	652927	1	S-layer homology domain-containing protein
1	618752	660952	42200	Predicted by at least one method	UED80870.1		FH508_0002960	653241	655085	1	glycosyltransferase family 2 protein
1	618752	660952	42200	Predicted by at least one method	UED80871.1		FH508_0002965	655169	656425	-1	HlyD family secretion protein
1	618752	660952	42200	Predicted by at least one method	UED80872.1		FH508_0002970	656422	656946	-1	hypothetical protein
1	618752	660952	42200	Predicted by at least one method	UED80873.1		FH508_0002975	657470	660952	1	hypothetical protein
2	881038	887298	6260	Predicted by at least one method	UED81069.1		FH508_0004035	881038	881631	1	hypothetical protein
2	881038	887298	6260	Predicted by at least one method	UED81070.1		FH508_0004040	881701	882489	1	hypothetical protein
2	881038	887298	6260	Predicted by at least one method	UED82555.1		FH508_0004045	882522	883688	1	PBSX family phage terminase large subunit
2	881038	887298	6260	Predicted by at least one method	UED81071.1		FH508_0004050	883699	885093	1	phage portal protein
2	881038	887298	6260	Predicted by at least one method	UED81072.1		FH508_0004055	885071	886390	1	phage head morphogenesis protein
2	881038	887298	6260	Predicted by at least one method	UED81073.1		FH508_0004060	886392	886559	1	hypothetical protein
2	881038	887298	6260	Predicted by at least one method	UED81074.1		FH508_0004065	886720	887298	1	DUF4355 domain-containing protein
3	1557034	1561887	4853	Predicted by at least one method	UED81705.1	isdC	FH508_0007385	1557630	1558256	1	heme uptake protein IsdC
3	1557034	1561887	4853	Predicted by at least one method	UED81706.1	isdE	FH508_0007390	1558329	1559252	1	heme ABC transporter substrate-binding protein IsdE
3	1557034	1561887	4853	Predicted by at least one method	UED81707.1		FH508_0007395	1559274	1560242	1	iron ABC transporter permease
3	1557034	1561887	4853	Predicted by at least one method	UED81708.1		FH508_0007400	1560258	1561028	1	ABC transporter ATP-binding protein
3	1557034	1561887	4853	Predicted by at least one method	UED81709.1		FH508_0007405	1561389	1564553	1	NEAT domain-containing protein
4	1776323	1805601	29278	Predicted by at least one method	UED81913.1		FH508_0008460	1776323	1776811	-1	helix-turn-helix transcriptional regulator
4	1776323	1805601	29278	Predicted by at least one method	UED81914.1		FH508_0008465	1777132	1777332	1	hypothetical protein
4	1776323	1805601	29278	Predicted by at least one method	UED81915.1		FH508_0008470	1777818	1778090	1	AbrB/MazE/SpoVT family DNA-binding domain-containing protein
4	1776323	1805601	29278	Predicted by at least one method	UED81916.1		FH508_0008475	1778265	1778678	1	hypothetical protein
4	1776323	1805601	29278	Predicted by at least one method	UED81917.1		FH508_0008480	1778687	1778884	1	hypothetical protein
4	1776323	1805601	29278	Predicted by at least one method	UED81918.1		FH508_0008485	1778925	1779503	1	hypothetical protein
4	1776323	1805601	29278	Predicted by at least one method	UED81919.1		FH508_0008490	1779503	1780753	1	DUF2800 domain-containing protein
4	1776323	1805601	29278	Predicted by at least one method	UED81920.1		FH508_0008495	1780793	1781038	1	LexA repressor
4	1776323	1805601	29278	Predicted by at least one method	UED81921.1		FH508_0008500	1781053	1781283	1	hypothetical protein
4	1776323	1805601	29278	Predicted by at least one method	UED82592.1		FH508_0008505	1781401	1781970	1	DUF2815 family protein
4	1776323	1805601	29278	Predicted by at least one method	UED81922.1		FH508_0008510	1782110	1782634	1	hypothetical protein
4	1776323	1805601	29278	Predicted by at least one method	UED81923.1		FH508_0008515	1782615	1782896	1	hypothetical protein
4	1776323	1805601	29278	Predicted by at least one method	UED81924.1		FH508_0008520	1782877	1783308	1	YopX family protein
4	1776323	1805601	29278	Predicted by at least one method	UED81925.1		FH508_0008525	1783305	1785314	1	DNA polymerase
4	1776323	1805601	29278	Predicted by at least one method	UED81926.1		FH508_0008530	1785328	1785600	1	hypothetical protein
4	1776323	1805601	29278	Predicted by at least one method	UED81927.1		FH508_0008535	1785590	1786111	1	hypothetical protein
4	1776323	1805601	29278	Predicted by at least one method	UED81928.1		FH508_0008540	1786093	1786692	1	hypothetical protein
4	1776323	1805601	29278	Predicted by at least one method	UED81929.1		FH508_0008545	1786726	1787118	1	hypothetical protein
4	1776323	1805601	29278	Predicted by at least one method	UED81930.1		FH508_0008550	1787204	1787401	1	hypothetical protein
4	1776323	1805601	29278	Predicted by at least one method	UED81931.1		FH508_0008555	1787417	1787932	1	hypothetical protein
4	1776323	1805601	29278	Predicted by at least one method	UED81932.1		FH508_0008560	1787947	1789005	1	dUTP diphosphatase
4	1776323	1805601	29278	Predicted by at least one method	UED81933.1		FH508_0008565	1789057	1789419	1	hypothetical protein
4	1776323	1805601	29278	Predicted by at least one method	UED81934.1		FH508_0008570	1789421	1789789	1	hypothetical protein
4	1776323	1805601	29278	Predicted by at least one method	UED82593.1	thyX	FH508_0008575	1789804	1790535	1	FAD-dependent thymidylate synthase
4	1776323	1805601	29278	Predicted by at least one method	UED81935.1		FH508_0008580	1790541	1790765	1	hypothetical protein
4	1776323	1805601	29278	Predicted by at least one method	UED81936.1		FH508_0008585	1791161	1791970	-1	hypothetical protein
4	1776323	1805601	29278	Predicted by at least one method	UED81937.1		FH508_0008590	1792061	1794565	1	virulence-associated E family protein
4	1776323	1805601	29278	Predicted by at least one method	UED81938.1		FH508_0008595	1794925	1795212	1	VRR-NUC domain-containing protein
4	1776323	1805601	29278	Predicted by at least one method	UED81939.1		FH508_0008600	1795209	1796576	1	DEAD/DEAH box helicase
4	1776323	1805601	29278	Predicted by at least one method	UED81940.1		FH508_0008605	1796569	1797042	1	helix-turn-helix domain-containing protein
4	1776323	1805601	29278	Predicted by at least one method	UED81941.1		FH508_0008610	1797214	1797951	1	hypothetical protein
4	1776323	1805601	29278	Predicted by at least one method	UED81942.1		FH508_0008615	1798164	1799459	1	PBSX family phage terminase large subunit
4	1776323	1805601	29278	Predicted by at least one method	UED81943.1		FH508_0008620	1799472	1800881	1	phage portal protein
4	1776323	1805601	29278	Predicted by at least one method	UED81944.1		FH508_0008625	1800878	1801897	1	phage head morphogenesis protein
4	1776323	1805601	29278	Predicted by at least one method	UED81945.1		FH508_0008630	1801901	1802140	1	hypothetical protein
4	1776323	1805601	29278	Predicted by at least one method	UED81946.1		FH508_0008635	1802177	1802407	1	hypothetical protein
4	1776323	1805601	29278	Predicted by at least one method	UED81947.1		FH508_0008640	1802903	1803127	1	hypothetical protein
4	1776323	1805601	29278	Predicted by at least one method	UED81948.1		FH508_0008645	1803232	1803897	1	DUF4355 domain-containing protein
4	1776323	1805601	29278	Predicted by at least one method	UED81949.1		FH508_0008650	1803926	1804789	1	P22 coat protein - protein 5 domain protein
4	1776323	1805601	29278	Predicted by at least one method	UED81950.1		FH508_0008655	1804803	1804955	1	hypothetical protein
4	1776323	1805601	29278	Predicted by at least one method	UED81951.1		FH508_0008660	1804965	1805291	1	hypothetical protein
4	1776323	1805601	29278	Predicted by at least one method	UED81952.1		FH508_0008665	1805278	1805601	1	phage head closure protein
5A	1995288	2006381	11093	Predicted by at least one method	UED82136.1		FH508_0009630	1995492	1996472	1	LacI family transcriptional regulator
5A	1995288	2006381	11093	Predicted by at least one method	UED82137.1		FH508_0009635	1996763	1998490	1	amidohydrolase family protein
5A	1995288	2006381	11093	Predicted by at least one method	UED82138.1		FH508_0009640	1998680	1999378	1	DUF6198 family protein
5A	1995288	2006381	11093	Predicted by at least one method	UED82139.1		FH508_0009645	1999573	2000172	-1	TetR/AcrR family transcriptional regulator
5A	1995288	2006381	11093	Predicted by at least one method	UED82601.1		FH508_0009650	2000329	2000964	1	CoA transferase subunit A
5A	1995288	2006381	11093	Predicted by at least one method	UED82140.1		FH508_0009655	2000948	2001592	1	3-oxoacid CoA-transferase subunit B
5A	1995288	2006381	11093	Predicted by at least one method	UED82141.1		FH508_0009660	2001609	2002919	1	GntP family permease
5A	1995288	2006381	11093	Predicted by at least one method	UED82142.1		FH508_0009665	2002939	2003895	1	3-hydroxyacyl-CoA dehydrogenase family protein
5A	1995288	2006381	11093	Predicted by at least one method	UED82143.1		FH508_0009670	2003888	2004634	1	3-hydroxybutyrate dehydrogenase
5A	1995288	2006381	11093	Predicted by at least one method	UED82144.1		FH508_0009675	2004648	2005832	1	acetyl-CoA C-acetyltransferase
5A	1995288	2006381	11093	Predicted by at least one method	UED82145.1		FH508_0009680	2006338	2007327	1	Rpn family recombination-promoting nuclease/putative transposase
5B	2025997	2034420	8423	Predicted by at least one method	UED82160.1		FH508_0009760	2024424	2026430	-1	ABC transporter ATP-binding protein/permease
5B	2025997	2034420	8423	Predicted by at least one method	UED82161.1		FH508_0009765	2026489	2028468	-1	asparagine synthetase B family protein	lassopeptide
5B	2025997	2034420	8423	Predicted by at least one method	UED82162.1		FH508_0009770	2028437	2028907	-1	lasso peptide biosynthesis B2 protein	lassopeptide
5B	2025997	2034420	8423	Predicted by at least one method	UED82163.1		FH508_0009775	2028925	2029194	-1	hypothetical protein	RRE containing
								2029283	2029408	-1	allorf_2029283_2029408	lassopeptide class ii
5B	2025997	2034420	8423	Predicted by at least one method	UED82164.1		FH508_0009780	2029652	2030299	-1	response regulator transcription factor
5B	2025997	2034420	8423	Predicted by at least one method	UED82165.1		FH508_0009785	2030863	2031771	-1	LysR family transcriptional regulator
5B	2025997	2034420	8423	Predicted by at least one method	UED82166.1		FH508_0009790	2032179	2033465	1	GntP family permease
5B	2025997	2034420	8423	Predicted by at least one method	UED82167.1		FH508_0009795	2033503	2034294	1	3-hydroxybutyrate dehydrogenase
6A	2362134	2382401	20267	Predicted by at least one method	UED82483.1		FH508_0011470	2362134	2362721	1	SCO family protein
6A	2362134	2382401	20267	Predicted by at least one method	UED82484.1	gshAB	FH508_0011475	2363424	2365682	-1	bifunctional glutamate--cysteine ligase GshA/glutathione synthetase GshB
6A	2362134	2382401	20267	Predicted by at least one method	UED82485.1	fghA	FH508_0011480	2365813	2366646	-1	S-formylglutathione hydrolase
6A	2362134	2382401	20267	Predicted by at least one method	UED82616.1		FH508_0011485	2366651	2367766	-1	S-(hydroxymethyl)glutathione dehydrogenase/class III alcohol dehydrogenase
6A	2362134	2382401	20267	Predicted by at least one method	UED82486.1		FH508_0011490	2367894	2368256	1	helix-turn-helix transcriptional regulator
6A	2362134	2382401	20267	Predicted by at least one method	UED82487.1		FH508_0011495	2369113	2370594	1	spore germination protein
6A	2362134	2382401	20267	Predicted by at least one method	UED82488.1		FH508_0011500	2370599	2371741	1	spore germination protein
6A	2362134	2382401	20267	Predicted by at least one method	UED82489.1		FH508_0011505	2371716	2372795	1	Ger(x)C family spore germination protein
6A	2362134	2382401	20267	Predicted by at least one method	UED82490.1		FH508_0011510	2373041	2373400	-1	helix-turn-helix transcriptional regulator
6A	2362134	2382401	20267	Predicted by at least one method	UED82491.1		FH508_0011515	2373533	2374528	1	DGQHR domain-containing protein
6A	2362134	2382401	20267	Predicted by at least one method	UED82492.1		FH508_0011520	2374664	2376244	-1	hypothetical protein
6A	2362134	2382401	20267	Predicted by at least one method	UED82493.1		FH508_0011525	2376263	2377237	-1	ATP-binding protein
6A	2362134	2382401	20267	Predicted by at least one method	UED82494.1		FH508_0011530	2377252	2379435	-1	hypothetical protein
6A	2362134	2382401	20267	Predicted by at least one method	UED82495.1		FH508_0011535	2379411	2380061	-1	TnsA endonuclease N-terminal domain-containing protein
6A	2362134	2382401	20267	Predicted by at least one method	UED82496.1		FH508_0011540	2380258	2381613	-1	NAD(P)-binding domain-containing protein
6A	2362134	2382401	20267	Predicted by at least one method	UED82497.1		FH508_0011545	2381723	2381941	-1	hypothetical protein
6A	2362134	2382401	20267	Predicted by at least one method	UED82498.1	arsC	FH508_0011550	2381988	2382401	-1	arsenate reductase (thioredoxin)
6B	2390018	2394080	4062	Predicted by at least one method	UED82505.1		FH508_0011590	2389518	2390711	-1	MFS transporter
6B	2390018	2394080	4062	Predicted by at least one method	UED82506.1		FH508_0011595	2390952	2392175	-1	amidohydrolase family protein
6B	2390018	2394080	4062	Predicted by at least one method	UED82507.1		FH508_0011600	2392172	2393419	-1	amidohydrolase family protein
6B	2390018	2394080	4062	Predicted by at least one method	UED82508.1		FH508_0011605	2393887	2395107	-1	amidohydrolase family protein
6C	2406440	2412683	6243	Predicted by at least one method	UED78131.1		FH508_0011660	2406613	2408592	-1	sodium:proton antiporter
6C	2406440	2412683	6243	Predicted by at least one method	UED78132.1		FH508_0011665	2409181	2410446	1	polysaccharide deacetylase family protein
6C	2406440	2412683	6243	Predicted by at least one method	UED78133.1		FH508_0011670	2410526	2412316	1	DUF4127 family protein
6C	2406440	2412683	6243	Predicted by at least one method			FH508_0011675	2412648	2413397	1	glycosyltransferase
7A	2509154	2515719	6565	Predicted by at least one method	UED78219.1		FH508_0012140	2508571	2509191	1	flavin reductase family protein
7A	2509154	2515719	6565	Predicted by at least one method	UED78220.1		FH508_0012145	2509414	2510901	-1	MFS transporter
7A	2509154	2515719	6565	Predicted by at least one method	UED78221.1		FH508_0012150	2511419	2512663	-1	MFS transporter
7A	2509154	2515719	6565	Predicted by at least one method	UED78222.1		FH508_0012155	2512668	2513357	-1	FadR family transcriptional regulator
7A	2509154	2515719	6565	Predicted by at least one method	UED78223.1		FH508_0012160	2513976	2514710	-1	metallophosphoesterase
7A	2509154	2515719	6565	Predicted by at least one method	UED78224.1		FH508_0012165	2515064	2515567	1	hypothetical protein
7A	2509154	2515719	6565	Predicted by at least one method	UED78225.1		FH508_0012170	2515702	2516115	-1	cupin domain-containing protein
7B	2515702	2535340	19638	Predicted by at least one method	UED78225.1		FH508_0012170	2515702	2516115	-1	cupin domain-containing protein
7B	2515702	2535340	19638	Predicted by at least one method	UED78226.1	arcC	FH508_0012175	2516170	2517105	-1	carbamate kinase
7B	2515702	2535340	19638	Predicted by at least one method	UED78227.1		FH508_0012180	2517098	2518531	-1	DUF1116 domain-containing protein
7B	2515702	2535340	19638	Predicted by at least one method	UED78228.1	fdrA	FH508_0012185	2518533	2520086	-1	acyl-CoA synthetase FdrA
7B	2515702	2535340	19638	Predicted by at least one method	UED78229.1		FH508_0012190	2520076	2521017	-1	DUF2877 domain-containing protein
7B	2515702	2535340	19638	Predicted by at least one method	UED78230.1		FH508_0012195	2521247	2521924	-1	cysteine hydrolase
7B	2515702	2535340	19638	Predicted by at least one method	UED78231.1		FH508_0012200	2522138	2522299	-1	DUF1427 family protein
7B	2515702	2535340	19638	Predicted by at least one method	UED78232.1		FH508_0012205	2522372	2522557	-1	DUF1427 family protein
7B	2515702	2535340	19638	Predicted by at least one method	UED78233.1		FH508_0012210	2522819	2524447	-1	PucR family transcriptional regulator ligand-binding domain-containing protein
7B	2515702	2535340	19638	Predicted by at least one method	UED78234.1		FH508_0012215	2524932	2525480	-1	hypothetical protein
7B	2515702	2535340	19638	Predicted by at least one method	UED78235.1		FH508_0012220	2526324	2526620	-1	hypothetical protein
7B	2515702	2535340	19638	Predicted by at least one method	UED78236.1		FH508_0012225	2526734	2526970	-1	hypothetical protein
7B	2515702	2535340	19638	Predicted by at least one method	UED78237.1		FH508_0012230	2527291	2527818	-1	hypothetical protein
7B	2515702	2535340	19638	Predicted by at least one method	UED78238.1		FH508_0012235	2528096	2528332	-1	hypothetical protein
7B	2515702	2535340	19638	Predicted by at least one method	UED78239.1		FH508_0012240	2528308	2528985	-1	helix-turn-helix domain-containing protein
7B	2515702	2535340	19638	Predicted by at least one method	UED78240.1		FH508_0012245	2529160	2529357	1	helix-turn-helix transcriptional regulator
7B	2515702	2535340	19638	Predicted by at least one method	UED78241.1		FH508_0012250	2529446	2529652	1	hypothetical protein
7B	2515702	2535340	19638	Predicted by at least one method	UED78242.1		FH508_0012255	2529618	2530451	1	hypothetical protein
7B	2515702	2535340	19638	Predicted by at least one method	UED78243.1		FH508_0012260	2530494	2530691	1	hypothetical protein
7B	2515702	2535340	19638	Predicted by at least one method			FH508_0012265	2530703	2531044	-1	aconitate hydratase
7B	2515702	2535340	19638	Predicted by at least one method	UED78244.1		FH508_0012270	2531041	2531262	-1	transcriptional regulator
7B	2515702	2535340	19638	Predicted by at least one method	UED78245.1		FH508_0012275	2531500	2531700	1	hypothetical protein
7B	2515702	2535340	19638	Predicted by at least one method	UED78246.1		FH508_0012280	2531854	2532630	-1	hypothetical protein
7B	2515702	2535340	19638	Predicted by at least one method	UED78247.1		FH508_0012285	2533102	2533518	-1	hypothetical protein
7B	2515702	2535340	19638	Predicted by at least one method	UED78248.1		FH508_0012290	2533561	2533785	-1	hypothetical protein
7B	2515702	2535340	19638	Predicted by at least one method	UED78249.1		FH508_0012295	2533831	2534001	-1	hypothetical protein
7B	2515702	2535340	19638	Predicted by at least one method	UED78250.1		FH508_0012300	2534047	2534442	-1	YopX family protein
7B	2515702	2535340	19638	Predicted by at least one method	UED78251.1		FH508_0012305	2534429	2534656	-1	hypothetical protein
7B	2515702	2535340	19638	Predicted by at least one method			FH508_0012310	2534879	2535034	-1	nuclease
7B	2515702	2535340	19638	Predicted by at least one method	UED78252.1		FH508_0012315	2535032	2535340	1	tyrosine-type recombinase/integrase
7B	2515702	2535340	19638	Predicted by at least one method	UED78253.1	deoD	FH508_0012320	2535331	2536038	-1	purine-nucleoside phosphorylase
	2552916	2567586	14670	Predicted by at least one method	UED78270.1		FH508_0012410	2552916	2553689	-1	hypothetical protein
	2552916	2567586	14670	Predicted by at least one method	UED78271.1		FH508_0012415	2554239	2554547	-1	hypothetical protein
	2552916	2567586	14670	Predicted by at least one method	UED78272.1		FH508_0012420	2554970	2555545	-1	recombinase family protein
	2552916	2567586	14670	Predicted by at least one method	UED78273.1		FH508_0012425	2555846	2556256	-1	helix-turn-helix domain-containing protein
	2552916	2567586	14670	Predicted by at least one method	UED78274.1		FH508_0012430	2556238	2556777	-1	hypothetical protein
	2552916	2567586	14670	Predicted by at least one method	UED78275.1		FH508_0012435	2556889	2559303	-1	hypothetical protein
	2552916	2567586	14670	Predicted by at least one method	UED78276.1		FH508_0012440	2559357	2559692	-1	hypothetical protein
	2552916	2567586	14670	Predicted by at least one method	UED78277.1		FH508_0012445	2559771	2560001	-1	hypothetical protein
	2552916	2567586	14670	Predicted by at least one method	UED78278.1		FH508_0012450	2560004	2560684	-1	hypothetical protein
	2552916	2567586	14670	Predicted by at least one method	UED78279.1		FH508_0012455	2560674	2561099	-1	hypothetical protein
	2552916	2567586	14670	Predicted by at least one method	UED78280.1		FH508_0012460	2561415	2561969	-1	HNH endonuclease
	2552916	2567586	14670	Predicted by at least one method	UED78281.1		FH508_0012465	2562005	2562247	-1	helix-turn-helix domain-containing protein
	2552916	2567586	14670	Predicted by at least one method	UED78282.1		FH508_0012470	2562305	2563261	-1	hypothetical protein
	2552916	2567586	14670	Predicted by at least one method	UED78283.1		FH508_0012475	2563485	2563970	-1	helix-turn-helix domain-containing protein
	2552916	2567586	14670	Predicted by at least one method	UED78284.1		FH508_0012480	2565113	2565541	1	hypothetical protein
	2552916	2567586	14670	Predicted by at least one method	UED78285.1		FH508_0012485	2565937	2566185	-1	hypothetical protein
	2552916	2567586	14670	Predicted by at least one method	UED78286.1		FH508_0012490	2566297	2566536	1	helix-turn-helix transcriptional regulator
	2552916	2567586	14670	Predicted by at least one method	UED78287.1		FH508_0012495	2566723	2567088	1	hypothetical protein
	2552916	2567586	14670	Predicted by at least one method	UED78288.1		FH508_0012500	2567257	2567586	-1	hypothetical protein
8A	2627494	2631309	3815	Predicted by at least one method	UED78350.1		FH508_0012830	2626829	2627497	-1	M15 family metallopeptidase
8A	2627494	2631309	3815	Predicted by at least one method	UED78351.1		FH508_0012835	2627494	2627910	-1	phage holin family protein
8A	2627494	2631309	3815	Predicted by at least one method	UED78352.1		FH508_0012840	2627987	2628262	-1	hypothetical protein
8A	2627494	2631309	3815	Predicted by at least one method	UED78353.1		FH508_0012845	2628343	2628510	-1	hypothetical protein
8A	2627494	2631309	3815	Predicted by at least one method	UED78354.1		FH508_0012850	2628512	2628796	-1	hypothetical protein
8A	2627494	2631309	3815	Predicted by at least one method	UED78355.1		FH508_0012855	2628809	2630014	-1	hypothetical protein
8A	2627494	2631309	3815	Predicted by at least one method	UED78356.1		FH508_0012860	2630014	2630661	-1	phage tail protein
8A	2627494	2631309	3815	Predicted by at least one method	UED78357.1		FH508_0012865	2630662	2631309	-1	phage tail protein I
8A	2627494	2631309	3815	Predicted by at least one method	UED78358.1		FH508_0012870	2631302	2632417	-1	baseplate J/gp47 family protein
8B	2649327	2738124	88797	Predicted by at least one method	UED82628.1		FH508_0012980	2649327	2650625	-1	PIN domain-containing protein
8B	2649327	2738124	88797	Predicted by at least one method	UED78380.1		FH508_0012985	2650988	2651557	-1	tyrosine-type recombinase/integrase
8B	2649327	2738124	88797	Predicted by at least one method	UED78381.1		FH508_0012990	2651554	2651997	-1	ArpU family transcriptional regulator
8B	2649327	2738124	88797	Predicted by at least one method	UED78382.1		FH508_0012995	2652102	2652692	-1	hypothetical protein
8B	2649327	2738124	88797	Predicted by at least one method	UED78383.1		FH508_0013000	2652954	2653406	-1	hypothetical protein
8B	2649327	2738124	88797	Predicted by at least one method	UED78384.1		FH508_0013005	2653550	2655289	1	AIPR family protein
8B	2649327	2738124	88797	Predicted by at least one method	UED78385.1		FH508_0013010	2655307	2655504	-1	XtrA/YqaO family protein
8B	2649327	2738124	88797	Predicted by at least one method	UED78386.1		FH508_0013015	2655596	2655814	-1	hypothetical protein
8B	2649327	2738124	88797	Predicted by at least one method	UED78387.1		FH508_0013020	2655851	2655970	-1	BH0509 family protein
8B	2649327	2738124	88797	Predicted by at least one method	UED78388.1		FH508_0013025	2655963	2656457	-1	hypothetical protein
8B	2649327	2738124	88797	Predicted by at least one method	UED78389.1		FH508_0013030	2656454	2657731	-1	replicative DNA helicase
8B	2649327	2738124	88797	Predicted by at least one method	UED78390.1		FH508_0013035	2657731	2658537	-1	conserved phage C-terminal domain-containing protein
8B	2649327	2738124	88797	Predicted by at least one method	UED78391.1		FH508_0013040	2658534	2659184	-1	ORF6N domain-containing protein
8B	2649327	2738124	88797	Predicted by at least one method	UED78392.1		FH508_0013045	2659287	2659496	-1	hypothetical protein
8B	2649327	2738124	88797	Predicted by at least one method	UED78393.1		FH508_0013050	2659614	2659979	-1	hypothetical protein
8B	2649327	2738124	88797	Predicted by at least one method	UED78394.1		FH508_0013055	2659999	2660268	-1	helix-turn-helix domain-containing protein
8B	2649327	2738124	88797	Predicted by at least one method	UED78395.1		FH508_0013060	2660344	2660652	-1	DNA-binding protein
8B	2649327	2738124	88797	Predicted by at least one method	UED78396.1		FH508_0013065	2660673	2660951	-1	helix-turn-helix transcriptional regulator
8B	2649327	2738124	88797	Predicted by at least one method	UED78397.1		FH508_0013070	2660920	2661144	-1	helix-turn-helix domain-containing protein
8B	2649327	2738124	88797	Predicted by at least one method	UED78398.1		FH508_0013075	2661189	2661386	-1	helix-turn-helix transcriptional regulator
8B	2649327	2738124	88797	Predicted by at least one method	UED78399.1		FH508_0013080	2661522	2661887	1	helix-turn-helix domain-containing protein
8B	2649327	2738124	88797	Predicted by at least one method	UED78400.1		FH508_0013085	2662034	2662756	1	SWIM zinc finger domain-containing protein
8B	2649327	2738124	88797	Predicted by at least one method	UED78401.1		FH508_0013090	2663017	2663376	1	helix-turn-helix transcriptional regulator
8B	2649327	2738124	88797	Predicted by at least one method	UED78402.1		FH508_0013095	2663433	2663879	1	hypothetical protein
8B	2649327	2738124	88797	Predicted by at least one method	UED78403.1		FH508_0013100	2663966	2664865	1	3'-5' exoribonuclease
8B	2649327	2738124	88797	Predicted by at least one method	UED78404.1		FH508_0013105	2664966	2665715	1	HNH endonuclease
8B	2649327	2738124	88797	Predicted by at least one method	UED78405.1		FH508_0013110	2665712	2665933	1	hypothetical protein
8B	2649327	2738124	88797	Predicted by at least one method	UED78406.1		FH508_0013115	2665917	2667536	1	DUF2326 domain-containing protein
8B	2649327	2738124	88797	Predicted by at least one method	UED78407.1		FH508_0013120	2667614	2668111	1	ImmA/IrrE family metallo-endopeptidase
8B	2649327	2738124	88797	Predicted by at least one method	UED78408.1		FH508_0013125	2668166	2668522	1	helix-turn-helix domain-containing protein
8B	2649327	2738124	88797	Predicted by at least one method	UED78409.1		FH508_0013130	2668538	2669692	1	site-specific integrase
8B	2649327	2738124	88797	Predicted by at least one method	UED78410.1		FH508_0013135	2669741	2670871	-1	RES domain-containing protein
8B	2649327	2738124	88797	Predicted by at least one method	UED78411.1		FH508_0013140	2670874	2671533	-1	hypothetical protein
8B	2649327	2738124	88797	Predicted by at least one method	UED78412.1		FH508_0013145	2672225	2673523	1	Ig-like domain-containing protein
8B	2649327	2738124	88797	Predicted by at least one method	UED78413.1		FH508_0013150	2673574	2674242	-1	M15 family metallopeptidase
8B	2649327	2738124	88797	Predicted by at least one method	UED78414.1		FH508_0013155	2674244	2674507	-1	hypothetical protein
8B	2649327	2738124	88797	Predicted by at least one method	UED78415.1		FH508_0013160	2674507	2674806	-1	hypothetical protein
8B	2649327	2738124	88797	Predicted by at least one method	UED78416.1		FH508_0013165	2674960	2675481	-1	hypothetical protein
8B	2649327	2738124	88797	Predicted by at least one method	UED78417.1		FH508_0013170	2675545	2675850	-1	sigma-70 family RNA polymerase sigma factor
8B	2649327	2738124	88797	Predicted by at least one method	UED78418.1		FH508_0013175	2676077	2676433	1	hypothetical protein
8B	2649327	2738124	88797	Predicted by at least one method	UED78419.1		FH508_0013180	2676451	2677077	-1	hypothetical protein
8B	2649327	2738124	88797	Predicted by at least one method	UED78420.1		FH508_0013185	2677272	2677517	-1	phage terminase large subunit family protein
8B	2649327	2738124	88797	Predicted by at least one method	UED78421.1		FH508_0013190	2677486	2678055	-1	hypothetical protein
8B	2649327	2738124	88797	Predicted by at least one method	UED78422.1		FH508_0013195	2678314	2678763	-1	hypothetical protein
8B	2649327	2738124	88797	Predicted by at least one method			FH508_0013200	2679034	2679567	-1	tyrosine-type recombinase/integrase
8B	2649327	2738124	88797	Predicted by at least one method	UED78423.1		FH508_0013205	2679564	2679992	-1	ArpU family transcriptional regulator
8B	2649327	2738124	88797	Predicted by at least one method	UED78424.1		FH508_0013210	2680073	2680687	-1	hypothetical protein
8B	2649327	2738124	88797	Predicted by at least one method	UED78425.1		FH508_0013215	2680734	2681450	-1	hypothetical protein
8B	2649327	2738124	88797	Predicted by at least one method	UED78426.1		FH508_0013220	2681515	2681712	-1	XtrA/YqaO family protein
8B	2649327	2738124	88797	Predicted by at least one method	UED78427.1		FH508_0013225	2681804	2682022	-1	hypothetical protein
8B	2649327	2738124	88797	Predicted by at least one method	UED78428.1		FH508_0013230	2682159	2682653	-1	hypothetical protein
8B	2649327	2738124	88797	Predicted by at least one method			FH508_0013235	2682650	2683434	-1	hypothetical protein
8B	2649327	2738124	88797	Predicted by at least one method	UED78429.1		FH508_0013240	2683764	2683973	1	hypothetical protein
8B	2649327	2738124	88797	Predicted by at least one method	UED78430.1		FH508_0013245	2684071	2684256	-1	hypothetical protein
8B	2649327	2738124	88797	Predicted by at least one method	UED78431.1		FH508_0013250	2684452	2684739	-1	hypothetical protein
8B	2649327	2738124	88797	Predicted by at least one method	UED78432.1		FH508_0013255	2685176	2685541	-1	hypothetical protein
8B	2649327	2738124	88797	Predicted by at least one method	UED78433.1	lepB	FH508_0013260	2685666	2686229	-1	signal peptidase I
8B	2649327	2738124	88797	Predicted by at least one method	UED78434.1		FH508_0013265	2686289	2686639	-1	hypothetical protein
8B	2649327	2738124	88797	Predicted by at least one method	UED78435.1		FH508_0013270	2687087	2687719	-1	glutamine amidotransferase
8B	2649327	2738124	88797	Predicted by at least one method	UED78436.1		FH508_0013275	2687792	2688754	-1	YafY family transcriptional regulator
8B	2649327	2738124	88797	Predicted by at least one method			FH508_0013280	2689232	2689504	-1	phage terminase large subunit
8B	2649327	2738124	88797	Predicted by at least one method	UED78437.1		FH508_0013285	2689618	2689833	1	type II toxin-antitoxin system HicA family toxin
8B	2649327	2738124	88797	Predicted by at least one method	UED78438.1		FH508_0013290	2689945	2690379	1	type II toxin-antitoxin system HicB family antitoxin
8B	2649327	2738124	88797	Predicted by at least one method			FH508_0013295	2690330	2691056	-1	hypothetical protein
8B	2649327	2738124	88797	Predicted by at least one method	UED78439.1		FH508_0013300	2691214	2691444	-1	hypothetical protein
8B	2649327	2738124	88797	Predicted by at least one method	UED78440.1		FH508_0013305	2691532	2691822	-1	translation initiation factor 2
8B	2649327	2738124	88797	Predicted by at least one method	UED78441.1		FH508_0013310	2691971	2692390	-1	hypothetical protein
8B	2649327	2738124	88797	Predicted by at least one method	UED78442.1		FH508_0013315	2692751	2692900	-1	hypothetical protein
8B	2649327	2738124	88797	Predicted by at least one method			FH508_0013320	2693092	2693909	-1	DNA adenine methylase
8B	2649327	2738124	88797	Predicted by at least one method	UED78443.1		FH508_0013325	2694617	2694784	-1	hypothetical protein
8B	2649327	2738124	88797	Predicted by at least one method	UED78444.1		FH508_0013330	2695210	2695851	1	DUF6241 domain-containing protein
8B	2649327	2738124	88797	Predicted by at least one method	UED78445.1		FH508_0013335	2695848	2697278	1	beta-lactamase family protein
8B	2649327	2738124	88797	Predicted by at least one method	UED78446.1		FH508_0013340	2697666	2698100	-1	YxiJ-like family protein
8B	2649327	2738124	88797	Predicted by at least one method	UED78447.1		FH508_0013345	2698237	2698527	-1	hypothetical protein
8B	2649327	2738124	88797	Predicted by at least one method	UED78448.1		FH508_0013350	2699292	2700992	-1	hypothetical protein
8B	2649327	2738124	88797	Predicted by at least one method	UED78449.1		FH508_0013355	2701478	2702191	-1	hypothetical protein
8B	2649327	2738124	88797	Predicted by at least one method	UED78450.1		FH508_0013360	2702521	2703927	-1	AbgT family transporter
8B	2649327	2738124	88797	Predicted by at least one method	UED78451.1		FH508_0013365	2704164	2704586	-1	ester cyclase
8B	2649327	2738124	88797	Predicted by at least one method	UED78452.1		FH508_0013370	2704894	2705130	-1	DUF3953 domain-containing protein
8B	2649327	2738124	88797	Predicted by at least one method	UED78453.1		FH508_0013375	2705250	2705480	1	hypothetical protein
8B	2649327	2738124	88797	Predicted by at least one method	UED82629.1		FH508_0013380	2705529	2705960	-1	MarR family transcriptional regulator
8B	2649327	2738124	88797	Predicted by at least one method	UED78454.1		FH508_0013385	2705953	2706246	-1	transporter suffix domain-containing protein
8B	2649327	2738124	88797	Predicted by at least one method	UED78455.1		FH508_0013390	2706435	2706872	1	general stress protein
8B	2649327	2738124	88797	Predicted by at least one method	UED78456.1		FH508_0013395	2707262	2707591	1	hypothetical protein
8B	2649327	2738124	88797	Predicted by at least one method	UED78457.1		FH508_0013400	2707696	2707920	-1	hypothetical protein
8B	2649327	2738124	88797	Predicted by at least one method	UED78458.1		FH508_0013405	2708231	2709178	1	bile acid:sodium symporter family protein
8B	2649327	2738124	88797	Predicted by at least one method	UED78459.1		FH508_0013410	2709410	2710594	-1	multidrug effflux MFS transporter
8B	2649327	2738124	88797	Predicted by at least one method	UED78460.1		FH508_0013415	2711185	2711751	-1	hypothetical protein
8B	2649327	2738124	88797	Predicted by at least one method	UED78461.1		FH508_0013420	2712019	2712237	-1	lactate dehydrogenase
8B	2649327	2738124	88797	Predicted by at least one method	UED82630.1		FH508_0013425	2712552	2712758	-1	GNAT family N-acetyltransferase
8B	2649327	2738124	88797	Predicted by at least one method	UED78462.1		FH508_0013430	2712809	2713246	-1	VOC family protein
8B	2649327	2738124	88797	Predicted by at least one method	UED78463.1		FH508_0013435	2713628	2713816	1	hypothetical protein
8B	2649327	2738124	88797	Predicted by at least one method	UED78464.1		FH508_0013440	2713959	2714132	1	hypothetical protein
8B	2649327	2738124	88797	Predicted by at least one method	UED78465.1		FH508_0013445	2714339	2714704	-1	hypothetical protein
8B	2649327	2738124	88797	Predicted by at least one method	UED78466.1		FH508_0013450	2714919	2715203	-1	hypothetical protein
8B	2649327	2738124	88797	Predicted by at least one method	UED78467.1		FH508_0013455	2715380	2715946	1	GNAT family N-acetyltransferase
8B	2649327	2738124	88797	Predicted by at least one method	UED78468.1		FH508_0013460	2716389	2717402	-1	LD-carboxypeptidase
8B	2649327	2738124	88797	Predicted by at least one method	UED78469.1		FH508_0013465	2717553	2717741	-1	hypothetical protein
8B	2649327	2738124	88797	Predicted by at least one method	UED78470.1		FH508_0013470	2717966	2718154	-1	hypothetical protein
8B	2649327	2738124	88797	Predicted by at least one method	UED78471.1		FH508_0013475	2718695	2719225	1	GNAT family N-acetyltransferase
8B	2649327	2738124	88797	Predicted by at least one method	UED78472.1		FH508_0013480	2719514	2719948	1	hypothetical protein
8B	2649327	2738124	88797	Predicted by at least one method	UED78473.1		FH508_0013485	2720124	2720282	-1	hypothetical protein
8B	2649327	2738124	88797	Predicted by at least one method	UED78474.1		FH508_0013490	2720810	2721355	-1	hypothetical protein
8B	2649327	2738124	88797	Predicted by at least one method	UED78475.1		FH508_0013495	2721381	2722298	-1	DUF4868 domain-containing protein
8B	2649327	2738124	88797	Predicted by at least one method			FH508_0013500	2722875	2725072	-1	collagen-like protein
8B	2649327	2738124	88797	Predicted by at least one method	UED78476.1		FH508_0013505	2725372	2725590	-1	hypothetical protein
8B	2649327	2738124	88797	Predicted by at least one method			FH508_0013510	2726281	2727201	1	beta-propeller fold lactonase family protein
8B	2649327	2738124	88797	Predicted by at least one method	UED78477.1		FH508_0013515	2727329	2727961	-1	hypothetical protein
8B	2649327	2738124	88797	Predicted by at least one method	UED78478.1		FH508_0013520	2728551	2729129	-1	hypothetical protein
8B	2649327	2738124	88797	Predicted by at least one method	UED78479.1		FH508_0013525	2729352	2730224	-1	hypothetical protein
8B	2649327	2738124	88797	Predicted by at least one method	UED78480.1		FH508_0013530	2730376	2730936	-1	GNAT family N-acetyltransferase
8B	2649327	2738124	88797	Predicted by at least one method	UED78481.1		FH508_0013535	2731287	2731931	1	pentapeptide repeat-containing protein
8B	2649327	2738124	88797	Predicted by at least one method	UED78482.1		FH508_0013540	2732051	2732377	-1	hypothetical protein
8B	2649327	2738124	88797	Predicted by at least one method	UED78483.1		FH508_0013545	2732581	2733024	-1	hypothetical protein
8B	2649327	2738124	88797	Predicted by at least one method	UED78484.1		FH508_0013550	2733021	2733629	-1	ATP-binding cassette domain-containing protein
8B	2649327	2738124	88797	Predicted by at least one method	UED78485.1		FH508_0013555	2733626	2735566	-1	hypothetical protein
8B	2649327	2738124	88797	Predicted by at least one method	UED78486.1		FH508_0013560	2735654	2735989	-1	hypothetical protein
8B	2649327	2738124	88797	Predicted by at least one method	UED78487.1		FH508_0013565	2736187	2736711	-1	GNAT family N-acetyltransferase
8B	2649327	2738124	88797	Predicted by at least one method	UED78488.1		FH508_0013570	2736878	2737039	-1	hypothetical protein
8B	2649327	2738124	88797	Predicted by at least one method	UED78489.1		FH508_0013575	2737585	2738124	1	HXXEE domain-containing protein
8B	2680073	2684256	4183	Predicted by at least one method	UED78424.1		FH508_0013210	2680073	2680687	-1	hypothetical protein
8B	2680073	2684256	4183	Predicted by at least one method	UED78425.1		FH508_0013215	2680734	2681450	-1	hypothetical protein
8B	2680073	2684256	4183	Predicted by at least one method	UED78426.1		FH508_0013220	2681515	2681712	-1	XtrA/YqaO family protein
8B	2680073	2684256	4183	Predicted by at least one method	UED78427.1		FH508_0013225	2681804	2682022	-1	hypothetical protein
8B	2680073	2684256	4183	Predicted by at least one method	UED78428.1		FH508_0013230	2682159	2682653	-1	hypothetical protein
8B	2680073	2684256	4183	Predicted by at least one method			FH508_0013235	2682650	2683434	-1	hypothetical protein
8B	2680073	2684256	4183	Predicted by at least one method	UED78429.1		FH508_0013240	2683764	2683973	1	hypothetical protein
8B	2680073	2684256	4183	Predicted by at least one method	UED78430.1		FH508_0013245	2684071	2684256	-1	hypothetical protein
9	2989905	3010117	20212	Predicted by at least one method	UED78730.1		FH508_0014850	2989905	2990123	1	hypothetical protein
9	2989905	3010117	20212	Predicted by at least one method	UED78731.1		FH508_0014855	2990244	2991017	-1	class I SAM-dependent methyltransferase
9	2989905	3010117	20212	Predicted by at least one method	UED78732.1		FH508_0014860	2991409	2991723	-1	hypothetical protein
9	2989905	3010117	20212	Predicted by at least one method	UED78733.1		FH508_0014865	2992183	2992776	-1	hypothetical protein
9	2989905	3010117	20212	Predicted by at least one method	UED78734.1		FH508_0014870	2993043	2993618	-1	recombinase family protein
9	2989905	3010117	20212	Predicted by at least one method	UED78735.1		FH508_0014875	2993979	2994332	-1	helix-turn-helix domain-containing protein
9	2989905	3010117	20212	Predicted by at least one method	UED78736.1		FH508_0014880	2994399	2994740	-1	hypothetical protein
9	2989905	3010117	20212	Predicted by at least one method	UED78737.1		FH508_0014885	2994737	2996890	-1	phage tail tape measure protein
9	2989905	3010117	20212	Predicted by at least one method	UED78738.1		FH508_0014890	2996966	2997280	-1	hypothetical protein
9	2989905	3010117	20212	Predicted by at least one method	UED78739.1		FH508_0014895	2997345	2997608	-1	hypothetical protein
9	2989905	3010117	20212	Predicted by at least one method	UED78740.1		FH508_0014900	2997956	2999050	-1	DUF5309 domain-containing protein
9	2989905	3010117	20212	Predicted by at least one method	UED78741.1		FH508_0014905	2999050	2999514	-1	hypothetical protein
9	2989905	3010117	20212	Predicted by at least one method	UED78742.1		FH508_0014910	2999897	3000343	-1	HNH endonuclease
9	2989905	3010117	20212	Predicted by at least one method	UED78743.1		FH508_0014915	3000602	3000913	-1	hypothetical protein
9	2989905	3010117	20212	Predicted by at least one method	UED78744.1		FH508_0014920	3000936	3001874	-1	hypothetical protein
9	2989905	3010117	20212	Predicted by at least one method	UED78745.1		FH508_0014925	3001896	3002132	-1	helix-turn-helix transcriptional regulator
9	2989905	3010117	20212	Predicted by at least one method	UED78746.1		FH508_0014930	3002402	3003373	-1	hypothetical protein
9	2989905	3010117	20212	Predicted by at least one method	UED78747.1		FH508_0014935	3004113	3004307	-1	hypothetical protein
9	2989905	3010117	20212	Predicted by at least one method	UED78748.1		FH508_0014940	3004304	3004777	-1	hypothetical protein
9	2989905	3010117	20212	Predicted by at least one method	UED78749.1		FH508_0014945	3004928	3005149	1	helix-turn-helix transcriptional regulator
9	2989905	3010117	20212	Predicted by at least one method	UED78750.1		FH508_0014950	3005712	3006413	-1	DUF4145 domain-containing protein
9	2989905	3010117	20212	Predicted by at least one method	UED78751.1		FH508_0014955	3007047	3008087	-1	site-specific integrase
9	2989905	3010117	20212	Predicted by at least one method	UED78752.1	accC	FH508_0014960	3008252	3009610	-1	acetyl-CoA carboxylase biotin carboxylase subunit
9	2989905	3010117	20212	Predicted by at least one method	UED78753.1	accB	FH508_0014965	3009623	3010117	-1	acetyl-CoA carboxylase biotin carboxyl carrier protein
9	2992753	3008142	15389	Predicted by at least one method	UED78733.1		FH508_0014865	2992183	2992776	-1	hypothetical protein
9	2992753	3008142	15389	Predicted by at least one method	UED78734.1		FH508_0014870	2993043	2993618	-1	recombinase family protein
9	2992753	3008142	15389	Predicted by at least one method	UED78735.1		FH508_0014875	2993979	2994332	-1	helix-turn-helix domain-containing protein
9	2992753	3008142	15389	Predicted by at least one method	UED78736.1		FH508_0014880	2994399	2994740	-1	hypothetical protein
9	2992753	3008142	15389	Predicted by at least one method	UED78737.1		FH508_0014885	2994737	2996890	-1	phage tail tape measure protein
9	2992753	3008142	15389	Predicted by at least one method	UED78738.1		FH508_0014890	2996966	2997280	-1	hypothetical protein
9	2992753	3008142	15389	Predicted by at least one method	UED78739.1		FH508_0014895	2997345	2997608	-1	hypothetical protein
9	2992753	3008142	15389	Predicted by at least one method	UED78740.1		FH508_0014900	2997956	2999050	-1	DUF5309 domain-containing protein
9	2992753	3008142	15389	Predicted by at least one method	UED78741.1		FH508_0014905	2999050	2999514	-1	hypothetical protein
9	2992753	3008142	15389	Predicted by at least one method	UED78742.1		FH508_0014910	2999897	3000343	-1	HNH endonuclease
9	2992753	3008142	15389	Predicted by at least one method	UED78743.1		FH508_0014915	3000602	3000913	-1	hypothetical protein
9	2992753	3008142	15389	Predicted by at least one method	UED78744.1		FH508_0014920	3000936	3001874	-1	hypothetical protein
9	2992753	3008142	15389	Predicted by at least one method	UED78745.1		FH508_0014925	3001896	3002132	-1	helix-turn-helix transcriptional regulator
9	2992753	3008142	15389	Predicted by at least one method	UED78746.1		FH508_0014930	3002402	3003373	-1	hypothetical protein
9	2992753	3008142	15389	Predicted by at least one method	UED78747.1		FH508_0014935	3004113	3004307	-1	hypothetical protein
9	2992753	3008142	15389	Predicted by at least one method	UED78748.1		FH508_0014940	3004304	3004777	-1	hypothetical protein
9	2992753	3008142	15389	Predicted by at least one method	UED78749.1		FH508_0014945	3004928	3005149	1	helix-turn-helix transcriptional regulator
9	2992753	3008142	15389	Predicted by at least one method	UED78750.1		FH508_0014950	3005712	3006413	-1	DUF4145 domain-containing protein
9	2992753	3008142	15389	Predicted by at least one method	UED78751.1		FH508_0014955	3007047	3008087	-1	site-specific integrase
10A	3236394	3241474	5080	Predicted by at least one method	UED78972.1		FH508_0016135	3236360	3237676	-1	Na+/H+ antiporter family protein
10A	3236394	3241474	5080	Predicted by at least one method	UED78973.1		FH508_0016140	3237697	3238866	-1	hypothetical protein
10A	3236394	3241474	5080	Predicted by at least one method	UED78974.1		FH508_0016145	3238879	3240057	-1	amidohydrolase
10A	3236394	3241474	5080	Predicted by at least one method	UED78975.1		FH508_0016150	3240074	3241237	-1	M20/M25/M40 family metallo-hydrolase
10A	3236394	3241474	5080	Predicted by at least one method	UED78976.1	hutI	FH508_0016155	3241253	3242518	-1	imidazolonepropionase
10B	3258773	3266270	7497	Predicted by at least one method	UED78991.1		FH508_0016230	3258773	3258982	-1	hypothetical protein
10B	3258773	3266270	7497	Predicted by at least one method	UED78992.1		FH508_0016235	3259023	3259511	-1	tetratricopeptide repeat protein
10B	3258773	3266270	7497	Predicted by at least one method	UED78993.1		FH508_0016240	3260258	3260665	-1	S8 family serine peptidase
10B	3258773	3266270	7497	Predicted by at least one method	UED78994.1		FH508_0016245	3261292	3261930	-1	DUF2306 domain-containing protein
10B	3258773	3266270	7497	Predicted by at least one method	UED78995.1		FH508_0016250	3262102	3262491	-1	VOC family protein
10B	3258773	3266270	7497	Predicted by at least one method	UED78996.1		FH508_0016255	3262775	3263482	-1	hypothetical protein
10B	3258773	3266270	7497	Predicted by at least one method	UED78997.1		FH508_0016260	3263672	3263836	1	hypothetical protein
10B	3258773	3266270	7497	Predicted by at least one method	UED78998.1		FH508_0016265	3264063	3264287	-1	PepSY domain-containing protein
10B	3258773	3266270	7497	Predicted by at least one method	UED78999.1		FH508_0016270	3264995	3265762	-1	hypothetical protein
10B	3258773	3266270	7497	Predicted by at least one method	UED79000.1		FH508_0016275	3265983	3266270	1	hypothetical protein
10B	3258773	3266270	7497	Predicted by at least one method	UED79001.1		FH508_0016280	3266254	3266598	1	hypothetical protein
11A	3453179	3458660	5481	Predicted by at least one method	UED79173.1		FH508_0017180	3453115	3453495	-1	hypothetical protein
11A	3453179	3458660	5481	Predicted by at least one method	UED79174.1		FH508_0017185	3453535	3453765	-1	hypothetical protein
11A	3453179	3458660	5481	Predicted by at least one method	UED79175.1		FH508_0017190	3453852	3454160	-1	hypothetical protein
11A	3453179	3458660	5481	Predicted by at least one method	UED79176.1		FH508_0017195	3454150	3454572	-1	DUF6508 domain-containing protein
11A	3453179	3458660	5481	Predicted by at least one method	UED79177.1		FH508_0017200	3454644	3454934	-1	hypothetical protein
11A	3453179	3458660	5481	Predicted by at least one method			FH508_0017205	3454976	3455528	-1	NADAR family protein
11A	3453179	3458660	5481	Predicted by at least one method	UED79178.1		FH508_0017210	3455525	3456418	-1	NUDIX hydrolase
11A	3453179	3458660	5481	Predicted by at least one method	UED79179.1		FH508_0017215	3456444	3457454	-1	AAA family ATPase
11A	3453179	3458660	5481	Predicted by at least one method	UED79180.1	pnuC	FH508_0017220	3457451	3458131	-1	nicotinamide riboside transporter PnuC
11A	3453179	3458660	5481	Predicted by at least one method	UED79181.1		FH508_0017225	3458632	3459123	1	hypothetical protein
11B	3468426	3479491	11065	Predicted by at least one method	UED79192.1		FH508_0017295	3468265	3468918	-1	DUF2313 domain-containing protein
11B	3468426	3479491	11065	Predicted by at least one method	UED79193.1		FH508_0017300	3468915	3470006	-1	baseplate J/gp47 family protein
11B	3468426	3479491	11065	Predicted by at least one method	UED79194.1		FH508_0017305	3469999	3470415	-1	DUF2634 domain-containing protein
11B	3468426	3479491	11065	Predicted by at least one method	UED79195.1		FH508_0017310	3470391	3470846	-1	DUF2577 domain-containing protein
11B	3468426	3479491	11065	Predicted by at least one method	UED79196.1		FH508_0017315	3470843	3471811	-1	hypothetical protein
11B	3468426	3479491	11065	Predicted by at least one method	UED79197.1		FH508_0017320	3471813	3472514	-1	LysM peptidoglycan-binding domain-containing protein
11B	3468426	3479491	11065	Predicted by at least one method	UED79198.1		FH508_0017325	3472511	3475255	-1	tape measure protein
11B	3468426	3479491	11065	Predicted by at least one method	UED79199.1		FH508_0017330	3475503	3475904	-1	phage portal protein
11B	3468426	3479491	11065	Predicted by at least one method	UED79200.1		FH508_0017335	3475919	3476386	-1	phage tail tube protein
11B	3468426	3479491	11065	Predicted by at least one method	UED79201.1		FH508_0017340	3476403	3477698	-1	phage tail sheath family protein
11B	3468426	3479491	11065	Predicted by at least one method	UED79202.1		FH508_0017345	3477698	3477901	-1	hypothetical protein
11B	3468426	3479491	11065	Predicted by at least one method	UED79203.1		FH508_0017350	3477849	3478316	-1	hypothetical protein
11B	3468426	3479491	11065	Predicted by at least one method	UED79204.1		FH508_0017355	3478309	3478704	-1	HK97 gp10 family phage protein
11B	3468426	3479491	11065	Predicted by at least one method	UED79205.1		FH508_0017360	3479389	3479802	-1	LuxR C-terminal-related transcriptional regulator
11C	3497186	3501504	4318	Predicted by at least one method	UED79222.1		FH508_0017460	3497305	3497622	-1	hypothetical protein
11C	3497186	3501504	4318	Predicted by at least one method	UED79223.1		FH508_0017465	3498122	3499135	-1	alpha/beta fold hydrolase
11C	3497186	3501504	4318	Predicted by at least one method	UED79224.1		FH508_0017470	3499212	3500132	-1	alpha/beta fold hydrolase
11C	3497186	3501504	4318	Predicted by at least one method	UED79225.1		FH508_0017475	3500241	3500684	1	MarR family transcriptional regulator
11C	3497186	3501504	4318	Predicted by at least one method	UED82659.1		FH508_0017480	3501372	3501626	-1	GNAT family N-acetyltransferase
11C	3497305	3501626	4321	Predicted by at least one method	UED79222.1		FH508_0017460	3497305	3497622	-1	hypothetical protein
11C	3497305	3501626	4321	Predicted by at least one method	UED79223.1		FH508_0017465	3498122	3499135	-1	alpha/beta fold hydrolase
11C	3497305	3501626	4321	Predicted by at least one method	UED79224.1		FH508_0017470	3499212	3500132	-1	alpha/beta fold hydrolase
11C	3497305	3501626	4321	Predicted by at least one method	UED79225.1		FH508_0017475	3500241	3500684	1	MarR family transcriptional regulator
11C	3497305	3501626	4321	Predicted by at least one method	UED82659.1		FH508_0017480	3501372	3501626	-1	GNAT family N-acetyltransferase
12	3563643	3584258	20615	Predicted by at least one method	UED79284.1		FH508_0017790	3563643	3564011	-1	DUF2975 domain-containing protein
12	3563643	3584258	20615	Predicted by at least one method	UED79285.1		FH508_0017795	3564144	3564626	-1	DUF2975 domain-containing protein
12	3563643	3584258	20615	Predicted by at least one method			FH508_0017800	3564826	3565011	-1	peptidase M28
12	3563643	3584258	20615	Predicted by at least one method	UED79286.1		FH508_0017805	3565301	3567226	-1	ATP-binding protein
12	3563643	3584258	20615	Predicted by at least one method	UED79287.1		FH508_0017810	3567210	3568223	-1	SIR2 family protein
12	3563643	3584258	20615	Predicted by at least one method			FH508_0017815	3568696	3568860	-1	peptidase M28
12	3563643	3584258	20615	Predicted by at least one method	UED79288.1		FH508_0017820	3569251	3569910	-1	HNH endonuclease
12	3563643	3584258	20615	Predicted by at least one method	UED79289.1		FH508_0017825	3569916	3571262	-1	AAA family ATPase
12	3563643	3584258	20615	Predicted by at least one method	UED79290.1		FH508_0017830	3571442	3572011	-1	recombinase family protein
12	3563643	3584258	20615	Predicted by at least one method	UED79291.1		FH508_0017835	3572213	3572710	-1	hypothetical protein
12	3563643	3584258	20615	Predicted by at least one method	UED79292.1		FH508_0017840	3573295	3574458	-1	hypothetical protein
12	3563643	3584258	20615	Predicted by at least one method	UED79293.1		FH508_0017845	3575220	3576380	-1	hypothetical protein
12	3563643	3584258	20615	Predicted by at least one method	UED79294.1		FH508_0017850	3576688	3577728	-1	site-specific integrase
12	3563643	3584258	20615	Predicted by at least one method	UED79295.1		FH508_0017855	3577810	3578898	-1	M42 family metallopeptidase
12	3563643	3584258	20615	Predicted by at least one method	UED79296.1		FH508_0017860	3579008	3579493	-1	dUTP diphosphatase
12	3563643	3584258	20615	Predicted by at least one method	UED79297.1		FH508_0017865	3579599	3579994	1	sigma-w pathway protein ysdB
12	3563643	3584258	20615	Predicted by at least one method	UED79298.1		FH508_0017870	3580219	3580491	-1	DUF1294 domain-containing protein
12	3563643	3584258	20615	Predicted by at least one method	UED79299.1	rplT	FH508_0017875	3580775	3581134	-1	50S ribosomal protein L20
12	3563643	3584258	20615	Predicted by at least one method	UED79300.1	rpmI	FH508_0017880	3581193	3581393	-1	50S ribosomal protein L35
12	3563643	3584258	20615	Predicted by at least one method	UED79301.1	infC	FH508_0017885	3581425	3581928	-1	translation initiation factor IF-3
12	3563643	3584258	20615	Predicted by at least one method	UED79302.1	thrS	FH508_0017890	3582324	3584258	-1	threonine--tRNA ligase
12	3565007	3573122	8115	Predicted by at least one method			FH508_0017800	3564826	3565011	-1	peptidase M28
12	3565007	3573122	8115	Predicted by at least one method	UED79286.1		FH508_0017805	3565301	3567226	-1	ATP-binding protein
12	3565007	3573122	8115	Predicted by at least one method	UED79287.1		FH508_0017810	3567210	3568223	-1	SIR2 family protein
12	3565007	3573122	8115	Predicted by at least one method			FH508_0017815	3568696	3568860	-1	peptidase M28
12	3565007	3573122	8115	Predicted by at least one method	UED79288.1		FH508_0017820	3569251	3569910	-1	HNH endonuclease
12	3565007	3573122	8115	Predicted by at least one method	UED79289.1		FH508_0017825	3569916	3571262	-1	AAA family ATPase
12	3565007	3573122	8115	Predicted by at least one method	UED79290.1		FH508_0017830	3571442	3572011	-1	recombinase family protein
12	3565007	3573122	8115	Predicted by at least one method	UED79291.1		FH508_0017835	3572213	3572710	-1	hypothetical protein
13A	3908201	3929460	21259	Predicted by at least one method	UED79568.1		FH508_0019535	3906976	3908649	1	amidohydrolase
13A	3908201	3929460	21259	Predicted by at least one method	UED79569.1		FH508_0019540	3908749	3909471	-1	GntR family transcriptional regulator
13A	3908201	3929460	21259	Predicted by at least one method	UED79570.1		FH508_0019545	3910804	3911778	-1	MBL fold metallo-hydrolase
13A	3908201	3929460	21259	Predicted by at least one method	UED79571.1		FH508_0019550	3911861	3913384	1	amidohydrolase family protein
13A	3908201	3929460	21259	Predicted by at least one method	UED79572.1		FH508_0019555	3913474	3914244	1	IclR family transcriptional regulator
13A	3908201	3929460	21259	Predicted by at least one method	UED79573.1		FH508_0019560	3914241	3914969	-1	enoyl-CoA hydratase/isomerase family protein
13A	3908201	3929460	21259	Predicted by at least one method	UED79574.1		FH508_0019565	3914981	3915760	-1	enoyl-CoA hydratase/isomerase family protein
13A	3908201	3929460	21259	Predicted by at least one method	UED79575.1		FH508_0019570	3915757	3917424	-1	CoA transferase
13A	3908201	3929460	21259	Predicted by at least one method	UED79576.1		FH508_0019575	3917438	3917581	-1	hypothetical protein
13A	3908201	3929460	21259	Predicted by at least one method	UED79577.1		FH508_0019580	3917730	3918944	-1	CoA transferase
13A	3908201	3929460	21259	Predicted by at least one method	UED79578.1		FH508_0019585	3918960	3920132	-1	CoA transferase
13A	3908201	3929460	21259	Predicted by at least one method	UED79579.1		FH508_0019590	3920145	3921314	-1	acyl-CoA/acyl-ACP dehydrogenase
13A	3908201	3929460	21259	Predicted by at least one method	UED79580.1		FH508_0019595	3921328	3921744	-1	Zn-ribbon domain-containing OB-fold protein
13A	3908201	3929460	21259	Predicted by at least one method	UED79581.1		FH508_0019600	3921751	3922917	-1	hypothetical protein
13A	3908201	3929460	21259	Predicted by at least one method	UED79582.1		FH508_0019605	3922922	3923362	-1	hypothetical protein
13A	3908201	3929460	21259	Predicted by at least one method	UED79583.1		FH508_0019610	3923374	3923889	-1	MaoC family dehydratase N-terminal domain-containing protein
13A	3908201	3929460	21259	Predicted by at least one method	UED79584.1		FH508_0019615	3923911	3925074	-1	acyl-CoA dehydrogenase family protein
13A	3908201	3929460	21259	Predicted by at least one method	UED79585.1		FH508_0019620	3925097	3926668	-1	long-chain-fatty-acid--CoA ligase
13A	3908201	3929460	21259	Predicted by at least one method	UED79586.1		FH508_0019625	3926800	3927366	1	TetR/AcrR family transcriptional regulator
13A	3908201	3929460	21259	Predicted by at least one method	UED79587.1		FH508_0019630	3927560	3929176	1	MFS transporter
13A	3908201	3929460	21259	Predicted by at least one method	UED79588.1		FH508_0019635	3929445	3930017	-1	hypothetical protein
13B	3933371	3972865	39494	Predicted by at least one method	UED79592.1		FH508_0019655	3933371	3934204	-1	GIY-YIG nuclease family protein
13B	3933371	3972865	39494	Predicted by at least one method	UED79593.1		FH508_0019660	3934419	3935336	-1	HNH endonuclease
13B	3933371	3972865	39494	Predicted by at least one method	UED79594.1		FH508_0019665	3935550	3936299	-1	alpha/beta hydrolase
13B	3933371	3972865	39494	Predicted by at least one method	UED79595.1		FH508_0019670	3936767	3937363	-1	DUF1643 domain-containing protein
13B	3933371	3972865	39494	Predicted by at least one method	UED79596.1		FH508_0019675	3937820	3939223	1	sensor domain-containing diguanylate cyclase
13B	3933371	3972865	39494	Predicted by at least one method	UED82675.1		FH508_0019680	3939490	3939759	1	tyrosine-type recombinase/integrase
13B	3933371	3972865	39494	Predicted by at least one method	UED79597.1		FH508_0019685	3940489	3945858	-1	DUF853 family protein
13B	3933371	3972865	39494	Predicted by at least one method	UED79598.1		FH508_0019690	3945851	3947440	-1	hypothetical protein
13B	3933371	3972865	39494	Predicted by at least one method	UED79599.1		FH508_0019695	3947437	3951420	-1	protein kinase
13B	3933371	3972865	39494	Predicted by at least one method	UED79600.1		FH508_0019700	3951421	3955344	-1	hypothetical protein
13B	3933371	3972865	39494	Predicted by at least one method	UED79601.1		FH508_0019705	3955357	3956130	-1	hypothetical protein
13B	3933371	3972865	39494	Predicted by at least one method	UED79602.1		FH508_0019710	3956984	3958234	-1	DUF3578 domain-containing protein
13B	3933371	3972865	39494	Predicted by at least one method			FH508_0019715	3958299	3958439	-1	hypothetical protein
13B	3933371	3972865	39494	Predicted by at least one method	UED79603.1		FH508_0019720	3958709	3959761	-1	HNH endonuclease
13B	3933371	3972865	39494	Predicted by at least one method	UED82676.1		FH508_0019725	3959785	3960111	-1	nucleoside triphosphate pyrophosphohydrolase
13B	3933371	3972865	39494	Predicted by at least one method			FH508_0019730	3960463	3960680	1	site-specific integrase
13B	3933371	3972865	39494	Predicted by at least one method	UED79604.1		FH508_0019735	3960842	3961531	-1	HNH endonuclease
13B	3933371	3972865	39494	Predicted by at least one method	UED79605.1		FH508_0019740	3961531	3963084	-1	AAA family ATPase
13B	3933371	3972865	39494	Predicted by at least one method	UED79606.1		FH508_0019745	3963719	3963940	-1	hypothetical protein
13B	3933371	3972865	39494	Predicted by at least one method	UED79607.1		FH508_0019750	3963966	3964208	-1	hypothetical protein
13B	3933371	3972865	39494	Predicted by at least one method	UED79608.1		FH508_0019755	3964520	3965083	-1	recombinase family protein
13B	3933371	3972865	39494	Predicted by at least one method	UED79609.1		FH508_0019760	3965233	3966999	-1	DUF2075 domain-containing protein
13B	3933371	3972865	39494	Predicted by at least one method	UED79610.1		FH508_0019765	3967053	3967259	-1	HNH endonuclease
13B	3933371	3972865	39494	Predicted by at least one method	UED79611.1		FH508_0019770	3967287	3967808	-1	DUF3427 domain-containing protein
13B	3933371	3972865	39494	Predicted by at least one method	UED79612.1		FH508_0019775	3967875	3968615	-1	DUF4145 domain-containing protein
13B	3933371	3972865	39494	Predicted by at least one method	UED79613.1		FH508_0019780	3968724	3969113	-1	HNH endonuclease
13B	3933371	3972865	39494	Predicted by at least one method	UED79614.1		FH508_0019785	3969229	3969561	-1	pathogenicity island protein
13B	3933371	3972865	39494	Predicted by at least one method	UED79615.1		FH508_0019790	3969936	3972524	-1	DUF927 domain-containing protein
13B	3933371	3972865	39494	Predicted by at least one method	UED79616.1		FH508_0019795	3972599	3972865	-1	helix-turn-helix domain-containing protein
13B	3939998	3947578	7580	Predicted by at least one method	UED79597.1		FH508_0019685	3940489	3945858	-1	DUF853 family protein
13B	3939998	3947578	7580	Predicted by at least one method	UED79598.1		FH508_0019690	3945851	3947440	-1	hypothetical protein
13B	3939998	3947578	7580	Predicted by at least one method	UED79599.1		FH508_0019695	3947437	3951420	-1	protein kinase
13B	3948480	3953195	4715	Predicted by at least one method	UED79599.1		FH508_0019695	3947437	3951420	-1	protein kinase
13B	3948480	3953195	4715	Predicted by at least one method	UED79600.1		FH508_0019700	3951421	3955344	-1	hypothetical protein
13B	3953358	3958709	5351	Predicted by at least one method	UED79600.1		FH508_0019700	3951421	3955344	-1	hypothetical protein
13B	3953358	3958709	5351	Predicted by at least one method	UED79601.1		FH508_0019705	3955357	3956130	-1	hypothetical protein
13B	3953358	3958709	5351	Predicted by at least one method	UED79602.1		FH508_0019710	3956984	3958234	-1	DUF3578 domain-containing protein
13B	3953358	3958709	5351	Predicted by at least one method			FH508_0019715	3958299	3958439	-1	hypothetical protein
13B	3959939	3969697	9758	Predicted by at least one method	UED82676.1		FH508_0019725	3959785	3960111	-1	nucleoside triphosphate pyrophosphohydrolase
13B	3959939	3969697	9758	Predicted by at least one method			FH508_0019730	3960463	3960680	1	site-specific integrase
13B	3959939	3969697	9758	Predicted by at least one method	UED79604.1		FH508_0019735	3960842	3961531	-1	HNH endonuclease
13B	3959939	3969697	9758	Predicted by at least one method	UED79605.1		FH508_0019740	3961531	3963084	-1	AAA family ATPase
13B	3959939	3969697	9758	Predicted by at least one method	UED79606.1		FH508_0019745	3963719	3963940	-1	hypothetical protein
13B	3959939	3969697	9758	Predicted by at least one method	UED79607.1		FH508_0019750	3963966	3964208	-1	hypothetical protein
13B	3959939	3969697	9758	Predicted by at least one method	UED79608.1		FH508_0019755	3964520	3965083	-1	recombinase family protein
13B	3959939	3969697	9758	Predicted by at least one method	UED79609.1		FH508_0019760	3965233	3966999	-1	DUF2075 domain-containing protein
13B	3959939	3969697	9758	Predicted by at least one method	UED79610.1		FH508_0019765	3967053	3967259	-1	HNH endonuclease
13B	3959939	3969697	9758	Predicted by at least one method	UED79611.1		FH508_0019770	3967287	3967808	-1	DUF3427 domain-containing protein
13B	3959939	3969697	9758	Predicted by at least one method	UED79612.1		FH508_0019775	3967875	3968615	-1	DUF4145 domain-containing protein
13B	3959939	3969697	9758	Predicted by at least one method	UED79613.1		FH508_0019780	3968724	3969113	-1	HNH endonuclease
13B	3959939	3969697	9758	Predicted by at least one method	UED79614.1		FH508_0019785	3969229	3969561	-1	pathogenicity island protein
14	4746646	4753500	6854	Predicted by at least one method	UED80308.1		FH508_0023640	4746456	4746773	1	MGMT family protein
14	4746646	4753500	6854	Predicted by at least one method	UED80309.1		FH508_0023645	4746902	4748167	-1	MFS transporter
14	4746646	4753500	6854	Predicted by at least one method	UED80310.1		FH508_0023650	4748657	4749253	-1	ankyrin repeat domain-containing protein
14	4746646	4753500	6854	Predicted by at least one method	UED80311.1		FH508_0023655	4749357	4750049	-1	response regulator transcription factor
14	4746646	4753500	6854	Predicted by at least one method	UED80312.1		FH508_0023660	4750068	4751519	-1	HAMP domain-containing histidine kinase
14	4746646	4753500	6854	Predicted by at least one method	UED80313.1		FH508_0023665	4751589	4752557	-1	DUF4822 domain-containing protein
14	4746646	4753500	6854	Predicted by at least one method	UED80314.1		FH508_0023670	4752730	4753260	-1	dihydrofolate reductase family protein
14	4746646	4753500	6854	Predicted by at least one method	UED80315.1		FH508_0023675	4753324	4753884	-1	TIGR00730 family Rossman fold protein

## Sheet: Table S2
Supplemental Table S2: Genomic islands and their genes in Brevibacillus parabrevis HD3.3A predicted with IslandViewer. Product column: typical features of genomic islands (movement, phages, transposons, virulence factors) are highlighted.
			Presence of gene clusters devoted to synthesis of secondary metabolites is highlighted (light green)
GI	start	end	Length	Method	Gene name	Gene ID	Locus	Gene start	Gene end	Strand	Product	External annotation
1	79686	88344	8658	Predicted by at least one method	UED69221.1		HP435_00485	79686	80321	1	NAD(P)-dependent oxidoreductase
1	79686	88344	8658	Predicted by at least one method	UED69222.1		HP435_00490	80318	80875	-1	IS3 family transposase
1	79686	88344	8658	Predicted by at least one method	UED69223.1		HP435_00495	80903	81178	-1	helix-turn-helix domain-containing protein
1	79686	88344	8658	Predicted by at least one method	UED71845.1		HP435_00500	81342	82211	-1	IS3 family transposase
1	79686	88344	8658	Predicted by at least one method	UED69224.1		HP435_00505	82232	82915	-1	transposase
1	79686	88344	8658	Predicted by at least one method	UED69225.1		HP435_00510	83115	83546	1	hypothetical protein
1	79686	88344	8658	Predicted by at least one method			HP435_00515	83623	84833	1	IS256 family transposase
1	79686	88344	8658	Predicted by at least one method	UED69226.1		HP435_00520	84959	85411	-1	hypothetical protein
1	79686	88344	8658	Predicted by at least one method	UED69227.1		HP435_00525	85781	86104	1	helix-turn-helix domain-containing protein
1	79686	88344	8658	Predicted by at least one method	UED71846.1		HP435_00530	86041	86958	1	IS3 family transposase
1	79686	88344	8658	Predicted by at least one method	UED69228.1		HP435_00535	87207	87515	-1	DUF4870 domain-containing protein
1	79686	88344	8658	Predicted by at least one method	UED69229.1		HP435_00540	87757	88344	1	methyltransferase domain-containing protein
2	293082	333130	40048	Predicted by at least one method	UED69432.1	rocF	HP435_01780	293082	293978	1	arginase
2	293082	333130	40048	Predicted by at least one method	UED69433.1		HP435_01785	294071	294220	-1	aspartyl-phosphate phosphatase Spo0E family protein
2	293082	333130	40048	Predicted by at least one method	UED69434.1	sigW	HP435_01790	294399	294962	1	RNA polymerase sigma factor SigW
2	293082	333130	40048	Predicted by at least one method	UED69435.1		HP435_01795	294980	295603	1	zf-HC2 domain-containing protein
2	293082	333130	40048	Predicted by at least one method	UED71857.1	cdaA	HP435_01800	295720	296529	1	diadenylate cyclase CdaA
2	293082	333130	40048	Predicted by at least one method	UED69436.1		HP435_01805	296522	297769	1	hypothetical protein
2	293082	333130	40048	Predicted by at least one method	UED69437.1	glmM	HP435_01810	297813	299159	1	phosphoglucosamine mutase
2	293082	333130	40048	Predicted by at least one method	UED69438.1	glmS	HP435_01815	299620	301452	1	glutamine--fructose-6-phosphate transaminase (isomerizing)
2	293082	333130	40048	Predicted by at least one method	UED69439.1		HP435_01820	301702	303333	1	HEAT repeat domain-containing protein
2	293082	333130	40048	Predicted by at least one method	UED69440.1		HP435_01825	303379	304209	1	TnsA endonuclease N-terminal domain-containing protein
2	293082	333130	40048	Predicted by at least one method	UED69441.1		HP435_01830	304209	306380	1	Mu transposase C-terminal domain-containing protein
2	293082	333130	40048	Predicted by at least one method	UED69442.1		HP435_01835	306377	308038	1	ATP-binding protein
2	293082	333130	40048	Predicted by at least one method	UED69443.1		HP435_01840	308049	309842	1	TnsD family transposase
2	293082	333130	40048	Predicted by at least one method	UED69444.1		HP435_01845	309971	311434	1	Tn7-like element transposition protein TnsE
2	293082	333130	40048	Predicted by at least one method	UED69445.1		HP435_01850	311555	312598	1	DNA cytosine methyltransferase
2	293082	333130	40048	Predicted by at least one method	UED69446.1		HP435_01855	312612	315710	1	ATP-binding protein
2	293082	333130	40048	Predicted by at least one method	UED69447.1		HP435_01860	315714	317444	1	hypothetical protein
2	293082	333130	40048	Predicted by at least one method	UED69448.1		HP435_01865	317987	318460	1	hypothetical protein
2	293082	333130	40048	Predicted by at least one method	UED69449.1	glpT	HP435_01870	318776	320140	-1	glycerol-3-phosphate transporter
2	293082	333130	40048	Predicted by at least one method			HP435_01875	320350	320538	1	peptide ABC transporter ATP-binding protein
2	293082	333130	40048	Predicted by at least one method	UED69450.1		HP435_01880	320720	323239	1	DEAD/DEAH box helicase
2	293082	333130	40048	Predicted by at least one method	UED69451.1		HP435_01885	323361	324512	-1	epoxide hydrolase 1
2	293082	333130	40048	Predicted by at least one method	UED69452.1		HP435_01890	324631	325020	-1	MarR family transcriptional regulator
2	293082	333130	40048	Predicted by at least one method	UED69453.1		HP435_01895	325205	325867	1	response regulator transcription factor
2	293082	333130	40048	Predicted by at least one method	UED69454.1		HP435_01900	325867	327345	1	HAMP domain-containing histidine kinase
2	293082	333130	40048	Predicted by at least one method	UED69455.1		HP435_01905	327417	327968	1	hypothetical protein
2	293082	333130	40048	Predicted by at least one method	UED71858.1		HP435_01910	328097	328975	1	AraC family transcriptional regulator
2	293082	333130	40048	Predicted by at least one method	UED69456.1		HP435_01915	329089	329511	1	nuclear transport factor 2 family protein
2	293082	333130	40048	Predicted by at least one method	UED69457.1		HP435_01920	329668	330447	1	HTH domain-containing protein
2	293082	333130	40048	Predicted by at least one method	UED69458.1		HP435_01925	330531	332003	1	MFS transporter
2	293082	333130	40048	Predicted by at least one method	UED69459.1		HP435_01930	332106	332549	-1	MarR family winged helix-turn-helix transcriptional regulator
2	293082	333130	40048	Predicted by at least one method	UED69460.1		HP435_01935	332648	333130	1	GNAT family N-acetyltransferase
2	303093	317798	14705	Predicted by at least one method	UED69439.1		HP435_01820	301702	303333	1	HEAT repeat domain-containing protein
2	303093	317798	14705	Predicted by at least one method	UED69440.1		HP435_01825	303379	304209	1	TnsA endonuclease N-terminal domain-containing protein
2	303093	317798	14705	Predicted by at least one method	UED69441.1		HP435_01830	304209	306380	1	Mu transposase C-terminal domain-containing protein
2	303093	317798	14705	Predicted by at least one method	UED69442.1		HP435_01835	306377	308038	1	ATP-binding protein
2	303093	317798	14705	Predicted by at least one method	UED69443.1		HP435_01840	308049	309842	1	TnsD family transposase
2	303093	317798	14705	Predicted by at least one method	UED69444.1		HP435_01845	309971	311434	1	Tn7-like element transposition protein TnsE
2	303093	317798	14705	Predicted by at least one method	UED69445.1		HP435_01850	311555	312598	1	DNA cytosine methyltransferase
2	303093	317798	14705	Predicted by at least one method	UED69446.1		HP435_01855	312612	315710	1	ATP-binding protein
2	303093	317798	14705	Predicted by at least one method	UED69447.1		HP435_01860	315714	317444	1	hypothetical protein
3	742460	750903	8443	Predicted by at least one method	UED69809.1		HP435_03945	744069	745286	1	IS256 family transposase
3	742460	750903	8443	Predicted by at least one method	UED69810.1		HP435_03950	745981	750453	1	hypothetical protein
3	742460	750903	8443	Predicted by at least one method	UED69811.1		HP435_03955	750539	751075	-1	tail fiber protein
3	752087	758816	6729	Predicted by at least one method	UED69813.1		HP435_03965	751631	752137	-1	tail fiber protein
3	752087	758816	6729	Predicted by at least one method	UED69814.1		HP435_03970	752157	752651	-1	GNAT family N-acetyltransferase
3	752087	758816	6729	Predicted by at least one method	UED69815.1		HP435_03975	753813	760025	1	chitobiase/beta-hexosaminidase C-terminal domain-containing protein
3	758833	767715	8882	Predicted by at least one method	UED69815.1		HP435_03975	753813	760025	1	chitobiase/beta-hexosaminidase C-terminal domain-containing protein
3	758833	767715	8882	Predicted by at least one method	UED69816.1		HP435_03980	760341	761213	1	class I SAM-dependent methyltransferase
3	758833	767715	8882	Predicted by at least one method	UED69817.1		HP435_03985	761302	761817	-1	DoxX family membrane protein
3	758833	767715	8882	Predicted by at least one method	UED69818.1		HP435_03990	762141	767564	1	Ig-like domain-containing protein
4A	1119681	1144392	24711	Predicted by at least one method	UED70131.1		HP435_05745	1119681	1120181	1	Lrp/AsnC family transcriptional regulator
4A	1119681	1144392	24711	Predicted by at least one method	UED70132.1		HP435_05750	1120178	1121359	1	aminotransferase
4A	1119681	1144392	24711	Predicted by at least one method	UED70133.1		HP435_05755	1121444	1122118	-1	LrgB family protein
4A	1119681	1144392	24711	Predicted by at least one method	UED70134.1		HP435_05760	1122115	1122486	-1	CidA/LrgA family holin-like protein
4A	1119681	1144392	24711	Predicted by at least one method	UED70135.1		HP435_05765	1122599	1123510	1	LysR family transcriptional regulator
4A	1119681	1144392	24711	Predicted by at least one method	UED70136.1		HP435_05770	1123668	1124720	-1	TolC family protein
4A	1119681	1144392	24711	Predicted by at least one method	UED70137.1		HP435_05775	1125069	1126121	-1	TolC family protein
4A	1119681	1144392	24711	Predicted by at least one method	UED70138.1		HP435_05780	1126319	1127761	-1	amino acid permease
4A	1119681	1144392	24711	Predicted by at least one method	UED70139.1		HP435_05785	1128179	1128673	-1	DinB family protein
4A	1119681	1144392	24711	Predicted by at least one method	UED70140.1		HP435_05790	1128831	1129388	1	CGNR zinc finger domain-containing protein
4A	1119681	1144392	24711	Predicted by at least one method	UED70141.1		HP435_05795	1129629	1130423	1	alpha/beta hydrolase
4A	1119681	1144392	24711	Predicted by at least one method	UED70142.1		HP435_05800	1130352	1130756	-1	hypothetical protein
4A	1119681	1144392	24711	Predicted by at least one method	UED70143.1		HP435_05805	1130807	1131331	-1	ImmA/IrrE family metallo-endopeptidase
4A	1119681	1144392	24711	Predicted by at least one method	UED70144.1		HP435_05810	1131399	1131845	-1	helix-turn-helix domain-containing protein
4A	1119681	1144392	24711	Predicted by at least one method	UED70145.1		HP435_05815	1132132	1134078	1	hypothetical protein
4A	1119681	1144392	24711	Predicted by at least one method	UED70146.1		HP435_05820	1134092	1139584	1	hypothetical protein
4A	1119681	1144392	24711	Predicted by at least one method	UED70147.1		HP435_05825	1139597	1140034	1	hypothetical protein
4A	1119681	1144392	24711	Predicted by at least one method	UED70148.1		HP435_05830	1140266	1140409	1	hypothetical protein
4A	1119681	1144392	24711	Predicted by at least one method	UED70149.1		HP435_05835	1140449	1141572	1	IS3 family transposase
4A	1119681	1144392	24711	Predicted by at least one method	UED70150.1		HP435_05840	1142170	1142577	1	hypothetical protein
4A	1119681	1144392	24711	Predicted by at least one method	UED70151.1		HP435_05845	1142937	1143476	1	RNA 2'-phosphotransferase
4A	1119681	1144392	24711	Predicted by at least one method	UED70152.1		HP435_05850	1143937	1144392	1	GNAT family N-acetyltransferase
4B	1177338	1198130	20792	Predicted by at least one method	UED70178.1		HP435_05990	1177338	1177712	-1	DUF423 domain-containing protein
4B	1177338	1198130	20792	Predicted by at least one method	UED70179.1		HP435_05995	1177787	1177936	1	hypothetical protein
4B	1177338	1198130	20792	Predicted by at least one method	UED70180.1		HP435_06000	1178216	1178443	1	hypothetical protein
4B	1177338	1198130	20792	Predicted by at least one method	UED71899.1		HP435_06005	1178733	1179862	1	IS3 family transposase
4B	1177338	1198130	20792	Predicted by at least one method			HP435_06010	1180039	1180842	1	SpoVR family protein
4B	1177338	1198130	20792	Predicted by at least one method	UED70181.1	brxF	HP435_06015	1181580	1182032	1	BREX-3 system P-loop-containing protein BrxF
4B	1177338	1198130	20792	Predicted by at least one method	UED70182.1		HP435_06020	1182044	1185730	1	ATP-binding protein
4B	1177338	1198130	20792	Predicted by at least one method	UED70183.1		HP435_06025	1185742	1188519	1	site-specific DNA-methyltransferase
4B	1177338	1198130	20792	Predicted by at least one method	UED70184.1	pglZ	HP435_06030	1188536	1190479	1	BREX-3 system phosphatase PglZ
4B	1177338	1198130	20792	Predicted by at least one method	UED70185.1		HP435_06035	1190489	1191202	1	hypothetical protein
4B	1177338	1198130	20792	Predicted by at least one method	UED70186.1		HP435_06040	1191250	1194468	1	DEAD/DEAH box helicase
4B	1177338	1198130	20792	Predicted by at least one method	UED70187.1	tnpB	HP435_06045	1195358	1195708	1	IS66 family insertion sequence element accessory protein TnpB
4B	1177338	1198130	20792	Predicted by at least one method	UED70188.1	istB	HP435_06050	1195672	1196625	-1	IS21-like element helper ATPase IstB
4B	1177338	1198130	20792	Predicted by at least one method	UED70189.1	istA	HP435_06055	1196622	1198130	-1	IS21 family transposase
4B	1184379	1192314	7935	Predicted by at least one method	UED70182.1		HP435_06020	1182044	1185730	1	ATP-binding protein
4B	1184379	1192314	7935	Predicted by at least one method	UED70183.1		HP435_06025	1185742	1188519	1	site-specific DNA-methyltransferase
4B	1184379	1192314	7935	Predicted by at least one method	UED70184.1	pglZ	HP435_06030	1188536	1190479	1	BREX-3 system phosphatase PglZ
4B	1184379	1192314	7935	Predicted by at least one method	UED70185.1		HP435_06035	1190489	1191202	1	hypothetical protein
4B	1184379	1192314	7935	Predicted by at least one method	UED70186.1		HP435_06040	1191250	1194468	1	DEAD/DEAH box helicase
	1521911	1526106	4195	Predicted by at least one method	UED71908.1		HP435_07520	1522208	1523461	1	serine hydroxymethyltransferase
	1521911	1526106	4195	Predicted by at least one method	UED70468.1		HP435_07525	1523477	1523995	1	hypothetical protein
	1521911	1526106	4195	Predicted by at least one method	UED70469.1	sdaAA	HP435_07530	1523997	1524869	1	L-serine ammonia-lyase, iron-sulfur-dependent, subunit alpha
	1521911	1526106	4195	Predicted by at least one method	UED70470.1	gcvT	HP435_07535	1524890	1526005	1	glycine cleavage system aminomethyltransferase GcvT
	1521911	1526106	4195	Predicted by at least one method	UED70471.1	gcvH	HP435_07540	1526059	1526448	1	glycine cleavage system protein GcvH
5	1758535	1810490	51955	Predicted by at least one method	UED70676.1		HP435_08595	1758306	1758548	1	hypothetical protein
5	1758535	1810490	51955	Predicted by at least one method	UED70677.1		HP435_08600	1758535	1759677	1	site-specific integrase
5	1758535	1810490	51955	Predicted by at least one method	UED70678.1		HP435_08605	1759770	1759910	1	hypothetical protein
5	1758535	1810490	51955	Predicted by at least one method	UED70679.1		HP435_08610	1759977	1760465	1	hypothetical protein
5	1758535	1810490	51955	Predicted by at least one method	UED70680.1		HP435_08615	1760955	1761245	1	hypothetical protein
5	1758535	1810490	51955	Predicted by at least one method	UED70681.1		HP435_08620	1761655	1762245	1	recombinase family protein
5	1758535	1810490	51955	Predicted by at least one method	UED70682.1		HP435_08625	1762245	1762595	1	hypothetical protein
5	1758535	1810490	51955	Predicted by at least one method	UED70683.1		HP435_08630	1762687	1763253	1	deoxyuridine 5'-triphosphate nucleotidohydrolase
5	1758535	1810490	51955	Predicted by at least one method	UED70684.1		HP435_08635	1763390	1763950	1	P27 family phage terminase small subunit
5	1758535	1810490	51955	Predicted by at least one method	UED70685.1		HP435_08640	1763947	1765632	1	DNA packaging protein
5	1758535	1810490	51955	Predicted by at least one method	UED70686.1		HP435_08645	1765648	1767819	1	minor capsid protein
5	1758535	1810490	51955	Predicted by at least one method	UED70687.1		HP435_08650	1767938	1770895	1	hypothetical protein
5	1758535	1810490	51955	Predicted by at least one method	UED70688.1		HP435_08655	1770911	1771120	1	hypothetical protein
5	1758535	1810490	51955	Predicted by at least one method	UED70689.1		HP435_08660	1771077	1771616	1	hypothetical protein
5	1758535	1810490	51955	Predicted by at least one method	UED70690.1		HP435_08665	1771616	1772029	1	hypothetical protein
5	1758535	1810490	51955	Predicted by at least one method	UED70691.1		HP435_08670	1772030	1772590	1	hypothetical protein
5	1758535	1810490	51955	Predicted by at least one method	UED70692.1		HP435_08675	1772587	1773117	1	hypothetical protein
5	1758535	1810490	51955	Predicted by at least one method	UED70693.1		HP435_08680	1773122	1774651	1	phage tail protein
5	1758535	1810490	51955	Predicted by at least one method	UED70694.1		HP435_08685	1774651	1775085	1	hypothetical protein
5	1758535	1810490	51955	Predicted by at least one method	UED70695.1		HP435_08690	1775099	1775446	1	hypothetical protein
5	1758535	1810490	51955	Predicted by at least one method	UED70696.1		HP435_08695	1775666	1776094	1	hypothetical protein
5	1758535	1810490	51955	Predicted by at least one method	UED70697.1		HP435_08700	1776166	1779027	1	phage tail tape measure protein
5	1758535	1810490	51955	Predicted by at least one method	UED70698.1		HP435_08705	1779030	1779629	1	LysM peptidoglycan-binding domain-containing protein
5	1758535	1810490	51955	Predicted by at least one method	UED70699.1		HP435_08710	1779622	1780761	1	hypothetical protein
5	1758535	1810490	51955	Predicted by at least one method	UED70700.1		HP435_08715	1780758	1781078	1	hypothetical protein
5	1758535	1810490	51955	Predicted by at least one method	UED70701.1		HP435_08720	1781075	1781479	1	DUF2634 domain-containing protein
5	1758535	1810490	51955	Predicted by at least one method	UED70702.1		HP435_08725	1781481	1782602	1	baseplate J/gp47 family protein
5	1758535	1810490	51955	Predicted by at least one method	UED70703.1		HP435_08730	1782617	1783189	1	YmfQ family protein
5	1758535	1810490	51955	Predicted by at least one method	UED70704.1		HP435_08735	1783186	1783497	1	hypothetical protein
5	1758535	1810490	51955	Predicted by at least one method	UED70705.1		HP435_08740	1783494	1783850	1	hypothetical protein
5	1758535	1810490	51955	Predicted by at least one method	UED70706.1		HP435_08745	1783911	1787474	1	DNRLRE domain-containing protein
5	1758535	1810490	51955	Predicted by at least one method	UED70707.1		HP435_08750	1787471	1787743	1	hypothetical protein
5	1758535	1810490	51955	Predicted by at least one method	UED70708.1		HP435_08755	1787743	1787865	1	ASCH domain-containing protein
5	1758535	1810490	51955	Predicted by at least one method	UED70709.1		HP435_08760	1788148	1788543	1	phage holin family protein
5	1758535	1810490	51955	Predicted by at least one method	UED70710.1		HP435_08765	1788545	1789396	1	N-acetylmuramoyl-L-alanine amidase
5	1758535	1810490	51955	Predicted by at least one method	UED70711.1		HP435_08770	1789740	1790711	-1	hypothetical protein
5	1758535	1810490	51955	Predicted by at least one method	UED70712.1		HP435_08775	1790965	1791339	1	hypothetical protein
5	1758535	1810490	51955	Predicted by at least one method	UED70713.1		HP435_08780	1791353	1791649	-1	hypothetical protein
5	1758535	1810490	51955	Predicted by at least one method	UED70714.1		HP435_08785	1791654	1791980	-1	hypothetical protein
5	1758535	1810490	51955	Predicted by at least one method	UED70715.1		HP435_08790	1792246	1792800	-1	hypothetical protein
5	1758535	1810490	51955	Predicted by at least one method	UED70716.1		HP435_08795	1792906	1793055	1	YolD-like family protein
5	1758535	1810490	51955	Predicted by at least one method	UED70717.1		HP435_08800	1793145	1793537	1	ParB N-terminal domain-containing protein
5	1758535	1810490	51955	Predicted by at least one method	UED70718.1		HP435_08805	1794438	1794866	-1	hypothetical protein
5	1758535	1810490	51955	Predicted by at least one method	UED70719.1		HP435_08810	1794879	1795484	-1	replication-relaxation family protein
5	1758535	1810490	51955	Predicted by at least one method	UED70720.1		HP435_08815	1795408	1796742	-1	cell division protein FtsK
5	1758535	1810490	51955	Predicted by at least one method	UED70721.1		HP435_08820	1797026	1797253	1	transcriptional regulator
5	1758535	1810490	51955	Predicted by at least one method	UED70722.1		HP435_08825	1797360	1798031	1	hypothetical protein
5	1758535	1810490	51955	Predicted by at least one method	UED70723.1	agrB	HP435_08830	1798028	1798561	1	accessory gene regulator B family protein	cyclic lactone autoinducer
5	1758535	1810490	51955	Predicted by at least one method	UED70724.1		HP435_08835	1798752	1799063	1	hypothetical protein
5	1758535	1810490	51955	Predicted by at least one method	UED70725.1		HP435_08840	1799208	1800026	1	LytTR family transcriptional regulator DNA-binding domain-containing protein
5	1758535	1810490	51955	Predicted by at least one method	UED70726.1		HP435_08845	1800255	1800485	-1	helix-turn-helix transcriptional regulator
5	1758535	1810490	51955	Predicted by at least one method	UED70727.1		HP435_08850	1800695	1801153	-1	helix-turn-helix domain-containing protein
5	1758535	1810490	51955	Predicted by at least one method	UED70728.1		HP435_08855	1801267	1801500	1	helix-turn-helix domain-containing protein
5	1758535	1810490	51955	Predicted by at least one method	UED70729.1		HP435_08860	1801684	1802469	1	phage antirepressor KilAC domain-containing protein
5	1758535	1810490	51955	Predicted by at least one method	UED70730.1		HP435_08865	1802484	1802885	1	hypothetical protein
5	1758535	1810490	51955	Predicted by at least one method	UED70731.1		HP435_08870	1802855	1803031	1	hypothetical protein
5	1758535	1810490	51955	Predicted by at least one method	UED70732.1		HP435_08875	1803048	1803188	1	hypothetical protein
5	1758535	1810490	51955	Predicted by at least one method	UED70733.1		HP435_08880	1803223	1803426	1	hypothetical protein
5	1758535	1810490	51955	Predicted by at least one method	UED70734.1		HP435_08885	1803430	1804953	1	AAA family ATPase
5	1758535	1810490	51955	Predicted by at least one method	UED70735.1		HP435_08890	1804950	1805249	1	AbrB/MazE/SpoVT family DNA-binding domain-containing protein
5	1758535	1810490	51955	Predicted by at least one method	UED70736.1		HP435_08895	1805242	1805484	1	hypothetical protein
5	1758535	1810490	51955	Predicted by at least one method	UED70737.1		HP435_08900	1805481	1806383	1	recombinase RecT
5	1758535	1810490	51955	Predicted by at least one method	UED70738.1		HP435_08905	1806730	1807509	1	MBL fold metallo-hydrolase
5	1758535	1810490	51955	Predicted by at least one method	UED70739.1		HP435_08910	1807510	1808301	1	hypothetical protein
5	1758535	1810490	51955	Predicted by at least one method	UED70740.1		HP435_08915	1808315	1809157	1	replication protein
5	1758535	1810490	51955	Predicted by at least one method	UED70741.1		HP435_08920	1809135	1810490	1	AAA family ATPase
5	1758535	1810490	51955	Predicted by at least one method	UED70742.1		HP435_08925	1810468	1810719	1	hypothetical protein
6	1801745	1811593	9848	Predicted by at least one method	UED70729.1		HP435_08860	1801684	1802469	1	phage antirepressor KilAC domain-containing protein
6	1801745	1811593	9848	Predicted by at least one method	UED70730.1		HP435_08865	1802484	1802885	1	hypothetical protein
6	1801745	1811593	9848	Predicted by at least one method	UED70731.1		HP435_08870	1802855	1803031	1	hypothetical protein
6	1801745	1811593	9848	Predicted by at least one method	UED70732.1		HP435_08875	1803048	1803188	1	hypothetical protein
6	1801745	1811593	9848	Predicted by at least one method	UED70733.1		HP435_08880	1803223	1803426	1	hypothetical protein
6	1801745	1811593	9848	Predicted by at least one method	UED70734.1		HP435_08885	1803430	1804953	1	AAA family ATPase
6	1801745	1811593	9848	Predicted by at least one method	UED70735.1		HP435_08890	1804950	1805249	1	AbrB/MazE/SpoVT family DNA-binding domain-containing protein
6	1801745	1811593	9848	Predicted by at least one method	UED70736.1		HP435_08895	1805242	1805484	1	hypothetical protein
6	1801745	1811593	9848	Predicted by at least one method	UED70737.1		HP435_08900	1805481	1806383	1	recombinase RecT
6	1801745	1811593	9848	Predicted by at least one method	UED70738.1		HP435_08905	1806730	1807509	1	MBL fold metallo-hydrolase
6	1801745	1811593	9848	Predicted by at least one method	UED70739.1		HP435_08910	1807510	1808301	1	hypothetical protein
6	1801745	1811593	9848	Predicted by at least one method	UED70740.1		HP435_08915	1808315	1809157	1	replication protein
6	1801745	1811593	9848	Predicted by at least one method	UED70741.1		HP435_08920	1809135	1810490	1	AAA family ATPase
6	1801745	1811593	9848	Predicted by at least one method	UED70742.1		HP435_08925	1810468	1810719	1	hypothetical protein
6	1801745	1811593	9848	Predicted by at least one method	UED70743.1		HP435_08930	1810958	1811176	-1	hypothetical protein
6	1801745	1811593	9848	Predicted by at least one method	UED70744.1		HP435_08935	1811227	1811769	1	tyrosine-type recombinase/integrase
6	1814452	1823297	8845	Predicted by at least one method	UED70749.1		HP435_08960	1814452	1814982	1	hypothetical protein
6	1814452	1823297	8845	Predicted by at least one method	UED70750.1		HP435_08965	1815015	1815254	1	hypothetical protein
6	1814452	1823297	8845	Predicted by at least one method	UED70751.1		HP435_08970	1815241	1815528	1	hypothetical protein
6	1814452	1823297	8845	Predicted by at least one method	UED70752.1		HP435_08975	1815569	1815895	1	hypothetical protein
6	1814452	1823297	8845	Predicted by at least one method	UED70753.1		HP435_08980	1815925	1816239	1	hypothetical protein
6	1814452	1823297	8845	Predicted by at least one method	UED70754.1		HP435_08985	1816236	1816709	1	ASCH domain-containing protein
6	1814452	1823297	8845	Predicted by at least one method	UED70755.1		HP435_08990	1816693	1817652	1	phage Gp37/Gp68 family protein
6	1814452	1823297	8845	Predicted by at least one method	UED70756.1		HP435_08995	1817636	1818058	1	YopX family protein
6	1814452	1823297	8845	Predicted by at least one method	UED70757.1		HP435_09000	1818039	1818386	1	hypothetical protein
6	1814452	1823297	8845	Predicted by at least one method	UED70758.1		HP435_09005	1818379	1818759	1	hypothetical protein
6	1814452	1823297	8845	Predicted by at least one method	UED70759.1		HP435_09010	1818867	1819427	1	hypothetical protein
6	1814452	1823297	8845	Predicted by at least one method	UED70760.1		HP435_09015	1819424	1819678	1	hypothetical protein
6	1814452	1823297	8845	Predicted by at least one method	UED70761.1		HP435_09020	1819740	1820249	1	hypothetical protein
6	1814452	1823297	8845	Predicted by at least one method	UED70762.1		HP435_09025	1820309	1820776	1	transcriptional regulator
6	1814452	1823297	8845	Predicted by at least one method	UED70763.1		HP435_09030	1820828	1821037	1	helix-turn-helix domain-containing protein
6	1814452	1823297	8845	Predicted by at least one method	UED70764.1		HP435_09035	1821224	1821445	1	response regulator transcription factor
6	1814452	1823297	8845	Predicted by at least one method	UED70765.1		HP435_09040	1821777	1823297	-1	FAD dependent oxidoreductase
6	1886885	1921509	34624	Predicted by at least one method	UED70816.1		HP435_09310	1885860	1886888	1	ABC transporter ATP-binding protein
6	1886885	1921509	34624	Predicted by at least one method	UED70817.1		HP435_09315	1886885	1887835	1	ATP-binding cassette domain-containing protein
6	1886885	1921509	34624	Predicted by at least one method	UED70818.1		HP435_09320	1888061	1888744	1	hypothetical protein
6	1886885	1921509	34624	Predicted by at least one method	UED70819.1		HP435_09325	1888722	1889099	-1	DUF3899 domain-containing protein
6	1886885	1921509	34624	Predicted by at least one method	UED70820.1		HP435_09330	1889434	1900881	1	Ig-like domain-containing protein
6	1886885	1921509	34624	Predicted by at least one method	UED70821.1		HP435_09335	1900898	1901878	1	regulator
6	1886885	1921509	34624	Predicted by at least one method	UED70822.1		HP435_09340	1901936	1907305	1	DUF1308 domain-containing protein
6	1886885	1921509	34624	Predicted by at least one method	UED70823.1		HP435_09345	1907308	1907604	1	DUF3349 domain-containing protein
6	1886885	1921509	34624	Predicted by at least one method	UED70824.1		HP435_09350	1908103	1909560	1	RHS repeat-associated core domain-containing protein
6	1886885	1921509	34624	Predicted by at least one method	UED70825.1		HP435_09355	1909580	1909882	1	hypothetical protein
6	1886885	1921509	34624	Predicted by at least one method	UED70826.1		HP435_09360	1910221	1912464	1	RHS repeat-associated core domain-containing protein
6	1886885	1921509	34624	Predicted by at least one method	UED70827.1		HP435_09365	1912484	1912759	1	hypothetical protein
6	1886885	1921509	34624	Predicted by at least one method			HP435_09370	1912956	1913555	1	type IV secretion protein Rhs
6	1886885	1921509	34624	Predicted by at least one method	UED70828.1		HP435_09375	1913582	1913788	1	RHS repeat-associated core domain-containing protein
6	1886885	1921509	34624	Predicted by at least one method	UED70829.1		HP435_09380	1914038	1914529	1	hypothetical protein
6	1886885	1921509	34624	Predicted by at least one method	UED70830.1		HP435_09385	1914930	1915142	1	hypothetical protein
6	1886885	1921509	34624	Predicted by at least one method	UED70831.1		HP435_09390	1915260	1915724	-1	VOC family protein
6	1886885	1921509	34624	Predicted by at least one method	UED70832.1		HP435_09395	1915854	1916765	1	YafY family transcriptional regulator
6	1886885	1921509	34624	Predicted by at least one method	UED70833.1		HP435_09400	1916975	1917187	1	hypothetical protein
6	1886885	1921509	34624	Predicted by at least one method	UED70834.1		HP435_09405	1917527	1917832	1	DUF4279 domain-containing protein
6	1886885	1921509	34624	Predicted by at least one method	UED70835.1		HP435_09410	1917867	1919084	1	IS256 family transposase
6	1886885	1921509	34624	Predicted by at least one method	UED71918.1		HP435_09415	1919268	1919396	1	DUF4279 domain-containing protein
6	1886885	1921509	34624	Predicted by at least one method	UED70836.1		HP435_09420	1920028	1920654	1	hypothetical protein
6	1886885	1921509	34624	Predicted by at least one method	UED70837.1		HP435_09425	1920766	1921509	1	suppressor of fused domain protein
7	2854286	2860499	6213	Predicted by at least one method	UED71700.1		HP435_14075	2854008	2854304	1	hypothetical protein
7	2854286	2860499	6213	Predicted by at least one method	UED71701.1		HP435_14080	2854354	2855334	1	AraC family transcriptional regulator
7	2854286	2860499	6213	Predicted by at least one method	UED71702.1		HP435_14085	2855496	2856677	1	MFS transporter
7	2854286	2860499	6213	Predicted by at least one method	UED71703.1		HP435_14090	2856944	2858848	1	AraC family transcriptional regulator
7	2854286	2860499	6213	Predicted by at least one method	UED71704.1		HP435_14095	2859392	2860213	1	ABC transporter substrate-binding protein
7	2854286	2860499	6213	Predicted by at least one method	UED71705.1		HP435_14100	2860240	2861883	1	AraC family transcriptional regulator
8	2989797	3028455	38658	Predicted by at least one method	UED71778.1		HP435_14485	2988880	2989800	1	ABC transporter ATP-binding protein
8	2989797	3028455	38658	Predicted by at least one method	UED71779.1		HP435_14490	2989797	2990582	1	ABC transporter permease
8	2989797	3028455	38658	Predicted by at least one method	UED71780.1		HP435_14495	2990598	2991362	1	CPBP family intramembrane metalloprotease
8	2989797	3028455	38658	Predicted by at least one method	UED71781.1		HP435_14500	2991371	2991688	1	heavy metal-binding domain-containing protein
8	2989797	3028455	38658	Predicted by at least one method	UED71782.1		HP435_14505	2991692	2991916	1	hypothetical protein
8	2989797	3028455	38658	Predicted by at least one method	UED71783.1		HP435_14510	2992258	3004128	1	Ig-like domain-containing protein
8	2989797	3028455	38658	Predicted by at least one method	UED71784.1		HP435_14515	3004145	3005125	1	regulator
8	2989797	3028455	38658	Predicted by at least one method	UED71785.1		HP435_14520	3005183	3010618	1	type IV secretion protein Rhs
8	2989797	3028455	38658	Predicted by at least one method	UED71786.1		HP435_14525	3010638	3010946	1	barstar family protein
8	2989797	3028455	38658	Predicted by at least one method	UED71787.1		HP435_14530	3011005	3015219	1	hypothetical protein
8	2989797	3028455	38658	Predicted by at least one method	UED71788.1		HP435_14535	3015283	3015615	1	epimerase
8	2989797	3028455	38658	Predicted by at least one method	UED71789.1		HP435_14540	3015852	3016975	1	IS3 family transposase
8	2989797	3028455	38658	Predicted by at least one method	UED71790.1		HP435_14545	3017116	3017436	1	hypothetical protein
8	2989797	3028455	38658	Predicted by at least one method	UED71791.1		HP435_14550	3017942	3018328	1	hypothetical protein
8	2989797	3028455	38658	Predicted by at least one method	UED71792.1		HP435_14555	3018652	3020625	1	hypothetical protein
8	2989797	3028455	38658	Predicted by at least one method	UED71793.1		HP435_14560	3020565	3021317	1	hypothetical protein
8	2989797	3028455	38658	Predicted by at least one method	UED71794.1		HP435_14565	3021332	3021637	1	barstar family protein
8	2989797	3028455	38658	Predicted by at least one method	UED71795.1		HP435_14570	3021808	3022764	1	hypothetical protein
8	2989797	3028455	38658	Predicted by at least one method	UED71796.1		HP435_14575	3022928	3023842	1	hypothetical protein
8	2989797	3028455	38658	Predicted by at least one method	UED71797.1		HP435_14580	3024265	3025482	-1	IS256 family transposase
8	2989797	3028455	38658	Predicted by at least one method	UED71798.1		HP435_14585	3025591	3025797	-1	helix-turn-helix transcriptional regulator
8	2989797	3028455	38658	Predicted by at least one method	UED71799.1		HP435_14590	3027391	3028455	1	trypsin-like peptidase domain-containing protein
9	3763217	3769209	5992	Predicted by at least one method	UED67068.1		HP435_17355	3763217	3763735	1	hypothetical protein
9	3763217	3769209	5992	Predicted by at least one method	UED67069.1		HP435_17360	3763934	3764428	1	hypothetical protein
9	3763217	3769209	5992	Predicted by at least one method	UED67070.1		HP435_17365	3764548	3765692	1	IS3 family transposase
9	3763217	3769209	5992	Predicted by at least one method	UED67071.1		HP435_17370	3765762	3766457	-1	hypothetical protein
9	3763217	3769209	5992	Predicted by at least one method	UED67072.1		HP435_17375	3766673	3766993	1	hypothetical protein
9	3763217	3769209	5992	Predicted by at least one method	UED67073.1		HP435_17380	3767010	3768122	-1	aminopeptidase
9	3763217	3769209	5992	Predicted by at least one method	UED67074.1		HP435_17385	3768279	3768452	-1	hypothetical protein
9	3763217	3769209	5992	Predicted by at least one method	UED67075.1		HP435_17390	3768583	3769209	-1	hypothetical protein
10	4097193	4101760	4567	Predicted by at least one method	UED67380.1		HP435_19025	4096342	4097256	1	DMT family transporter
10	4097193	4101760	4567	Predicted by at least one method	UED72007.1		HP435_19030	4097342	4100518	-1	cytochrome P450
10	4097193	4101760	4567	Predicted by at least one method	UED67381.1		HP435_19035	4100592	4101158	-1	TetR/AcrR family transcriptional regulator
10	4097193	4101760	4567	Predicted by at least one method	UED67382.1	gltS	HP435_19040	4101753	4102940	-1	sodium/glutamate symporter
10	4103432	4135283	31851	Predicted by at least one method	UED67383.1		HP435_19050	4103432	4103584	-1	hypothetical protein
10	4103432	4135283	31851	Predicted by at least one method	UED67384.1		HP435_19055	4103721	4103966	-1	hypothetical protein
10	4103432	4135283	31851	Predicted by at least one method	UED67385.1		HP435_19060	4104148	4104324	1	hypothetical protein
10	4103432	4135283	31851	Predicted by at least one method	UED67386.1		HP435_19065	4104420	4104983	-1	hypothetical protein
10	4103432	4135283	31851	Predicted by at least one method	UED67387.1		HP435_19070	4105004	4105303	-1	hypothetical protein
10	4103432	4135283	31851	Predicted by at least one method	UED67388.1		HP435_19075	4105719	4106282	-1	hypothetical protein
10	4103432	4135283	31851	Predicted by at least one method	UED67389.1		HP435_19080	4106537	4107106	1	DJ-1/PfpI family protein
10	4103432	4135283	31851	Predicted by at least one method	UED67390.1		HP435_19085	4107504	4108628	1	hypothetical protein
10	4103432	4135283	31851	Predicted by at least one method	UED67391.1		HP435_19090	4109276	4110148	1	discoidin domain-containing protein
10	4103432	4135283	31851	Predicted by at least one method			HP435_19095	4110664	4110768	-1	ASCH domain-containing protein
10	4103432	4135283	31851	Predicted by at least one method	UED67392.1		HP435_19100	4110774	4111433	-1	hypothetical protein
10	4103432	4135283	31851	Predicted by at least one method	UED67393.1		HP435_19105	4111582	4114548	1	SBBP repeat-containing protein
10	4103432	4135283	31851	Predicted by at least one method	UED67394.1		HP435_19110	4114750	4115541	1	VanW family protein
10	4103432	4135283	31851	Predicted by at least one method	UED67395.1		HP435_19115	4116083	4116730	-1	hypothetical protein
10	4103432	4135283	31851	Predicted by at least one method	UED67396.1		HP435_19120	4117416	4117631	-1	WYL domain-containing protein
10	4103432	4135283	31851	Predicted by at least one method	UED67397.1		HP435_19125	4117758	4118411	-1	glycosyltransferase
10	4103432	4135283	31851	Predicted by at least one method	UED67398.1		HP435_19130	4119586	4119825	-1	hypothetical protein
10	4103432	4135283	31851	Predicted by at least one method	UED67399.1		HP435_19135	4121625	4122587	1	hypothetical protein
10	4103432	4135283	31851	Predicted by at least one method	UED67400.1		HP435_19140	4123156	4123671	1	hypothetical protein
10	4103432	4135283	31851	Predicted by at least one method	UED67401.1		HP435_19145	4123793	4124917	-1	DUF4238 domain-containing protein
10	4103432	4135283	31851	Predicted by at least one method	UED67402.1		HP435_19150	4125168	4125578	-1	hypothetical protein
10	4103432	4135283	31851	Predicted by at least one method	UED67403.1		HP435_19155	4126040	4126879	-1	hypothetical protein
10	4103432	4135283	31851	Predicted by at least one method	UED67404.1		HP435_19160	4127015	4127356	-1	hypothetical protein
10	4103432	4135283	31851	Predicted by at least one method	UED67405.1		HP435_19165	4127449	4127652	1	hypothetical protein
10	4103432	4135283	31851	Predicted by at least one method	UED67406.1		HP435_19170	4127675	4127953	1	hypothetical protein
10	4103432	4135283	31851	Predicted by at least one method	UED72008.1		HP435_19175	4128017	4128934	-1	IS3 family transposase
10	4103432	4135283	31851	Predicted by at least one method	UED67407.1		HP435_19180	4128871	4129194	-1	helix-turn-helix domain-containing protein
10	4103432	4135283	31851	Predicted by at least one method	UED67408.1		HP435_19185	4129364	4130248	1	hypothetical protein
10	4103432	4135283	31851	Predicted by at least one method	UED72009.1		HP435_19190	4130301	4130990	-1	DUF1906 domain-containing protein
10	4103432	4135283	31851	Predicted by at least one method	UED67409.1		HP435_19195	4131429	4131707	-1	hypothetical protein
10	4103432	4135283	31851	Predicted by at least one method	UED67410.1		HP435_19200	4131747	4131869	-1	phage terminase large subunit family protein
10	4103432	4135283	31851	Predicted by at least one method	UED67411.1		HP435_19205	4132195	4132371	1	hypothetical protein
10	4103432	4135283	31851	Predicted by at least one method	UED67412.1		HP435_19210	4132358	4133500	1	site-specific integrase
10	4103432	4135283	31851	Predicted by at least one method	UED67413.1		HP435_19225	4134684	4135283	-1	phosphatidylglycerophosphatase A
10	4110663	4119572	8909	Predicted by at least one method			HP435_19095	4110664	4110768	-1	ASCH domain-containing protein
10	4110663	4119572	8909	Predicted by at least one method	UED67392.1		HP435_19100	4110774	4111433	-1	hypothetical protein
10	4110663	4119572	8909	Predicted by at least one method	UED67393.1		HP435_19105	4111582	4114548	1	SBBP repeat-containing protein
10	4110663	4119572	8909	Predicted by at least one method	UED67394.1		HP435_19110	4114750	4115541	1	VanW family protein
10	4110663	4119572	8909	Predicted by at least one method	UED67395.1		HP435_19115	4116083	4116730	-1	hypothetical protein
10	4110663	4119572	8909	Predicted by at least one method	UED67396.1		HP435_19120	4117416	4117631	-1	WYL domain-containing protein
10	4110663	4119572	8909	Predicted by at least one method	UED67397.1		HP435_19125	4117758	4118411	-1	glycosyltransferase
10	4119936	4125629	5693	Predicted by at least one method	UED67399.1		HP435_19135	4121625	4122587	1	hypothetical protein
10	4119936	4125629	5693	Predicted by at least one method	UED67400.1		HP435_19140	4123156	4123671	1	hypothetical protein
10	4119936	4125629	5693	Predicted by at least one method	UED67401.1		HP435_19145	4123793	4124917	-1	DUF4238 domain-containing protein
10	4119936	4125629	5693	Predicted by at least one method	UED67402.1		HP435_19150	4125168	4125578	-1	hypothetical protein
11	4596029	4618618	22589	Predicted by at least one method	UED67810.1		HP435_21420	4596029	4596592	-1	hypothetical protein
11	4596029	4618618	22589	Predicted by at least one method	UED67811.1		HP435_21425	4596985	4597212	-1	hypothetical protein
11	4596029	4618618	22589	Predicted by at least one method	UED67812.1		HP435_21430	4597239	4597679	-1	helix-turn-helix domain-containing protein
11	4596029	4618618	22589	Predicted by at least one method	UED67813.1		HP435_21435	4598371	4599057	-1	immunity protein Imm3
11	4596029	4618618	22589	Predicted by at least one method	UED72028.1		HP435_21440	4599080	4599541	-1	hypothetical protein
11	4596029	4618618	22589	Predicted by at least one method	UED67814.1		HP435_21445	4599751	4600989	-1	IS110 family transposase
11	4596029	4618618	22589	Predicted by at least one method	UED67815.1		HP435_21450	4601185	4601970	-1	recombinase family protein
11	4596029	4618618	22589	Predicted by at least one method	UED67816.1		HP435_21455	4601967	4602233	-1	hypothetical protein
11	4596029	4618618	22589	Predicted by at least one method	UED67817.1		HP435_21460	4603592	4604715	1	IS3 family transposase
11	4596029	4618618	22589	Predicted by at least one method	UED67818.1		HP435_21465	4605440	4606057	-1	pentapeptide repeat-containing protein
11	4596029	4618618	22589	Predicted by at least one method	UED67819.1		HP435_21470	4606073	4607656	-1	hypothetical protein
11	4596029	4618618	22589	Predicted by at least one method	UED67820.1		HP435_21475	4607791	4608471	-1	immunity protein Imm3
11	4596029	4618618	22589	Predicted by at least one method	UED67821.1		HP435_21480	4608496	4608984	-1	hypothetical protein
11	4596029	4618618	22589	Predicted by at least one method	UED67822.1		HP435_21485	4609089	4610324	-1	IS110 family transposase
11	4596029	4618618	22589	Predicted by at least one method	UED67823.1		HP435_21490	4610461	4611492	-1	replication initiation protein
11	4596029	4618618	22589	Predicted by at least one method	UED67824.1		HP435_21495	4611872	4612042	-1	IDEAL domain-containing protein
11	4596029	4618618	22589	Predicted by at least one method			HP435_21500	4612073	4612881	-1	recombinase family protein
11	4596029	4618618	22589	Predicted by at least one method	UED67825.1		HP435_21505	4613070	4613579	-1	hypothetical protein
11	4596029	4618618	22589	Predicted by at least one method	UED67826.1		HP435_21510	4613712	4613918	-1	hypothetical protein
11	4596029	4618618	22589	Predicted by at least one method	UED67827.1		HP435_21515	4614041	4614205	-1	hypothetical protein
11	4596029	4618618	22589	Predicted by at least one method	UED67828.1		HP435_21520	4614423	4614800	-1	hypothetical protein
11	4596029	4618618	22589	Predicted by at least one method	UED67829.1		HP435_21525	4615007	4615594	-1	hypothetical protein
11	4596029	4618618	22589	Predicted by at least one method	UED67830.1		HP435_21530	4615619	4618618	-1	late control protein
12	4924737	4936998	12261	Predicted by at least one method	UED68094.1		HP435_22940	4923622	4924758	1	hypothetical protein
12	4924737	4936998	12261	Predicted by at least one method	UED68095.1		HP435_22945	4924737	4924955	1	hypothetical protein
12	4924737	4936998	12261	Predicted by at least one method			HP435_22950	4925032	4925235	-1	IS3 family transposase
12	4924737	4936998	12261	Predicted by at least one method			HP435_22955	4925237	4926030	1	IS3 family transposase
12	4924737	4936998	12261	Predicted by at least one method	UED68096.1		HP435_22960	4926243	4927460	-1	IS256 family transposase
12	4924737	4936998	12261	Predicted by at least one method			HP435_22965	4927526	4927642	1	IS3 family transposase
12	4924737	4936998	12261	Predicted by at least one method	UED68097.1		HP435_22970	4927986	4928150	-1	hypothetical protein
12	4924737	4936998	12261	Predicted by at least one method	UED68098.1		HP435_22975	4928171	4928326	-1	hypothetical protein
12	4924737	4936998	12261	Predicted by at least one method	UED68099.1		HP435_22980	4928434	4928946	-1	hypothetical protein
12	4924737	4936998	12261	Predicted by at least one method	UED68100.1		HP435_22985	4929139	4929603	-1	SMI1/KNR4 family protein
12	4924737	4936998	12261	Predicted by at least one method	UED72037.1		HP435_22990	4929616	4929816	-1	hypothetical protein
12	4924737	4936998	12261	Predicted by at least one method	UED68101.1		HP435_22995	4930127	4931365	-1	IS110 family transposase
12	4924737	4936998	12261	Predicted by at least one method			HP435_23000	4931487	4932296	-1	recombinase family protein
12	4924737	4936998	12261	Predicted by at least one method	UED68102.1		HP435_23005	4932422	4932628	1	helix-turn-helix transcriptional regulator
12	4924737	4936998	12261	Predicted by at least one method	UED68103.1		HP435_23010	4932591	4933448	-1	replication initiation factor family protein
12	4924737	4936998	12261	Predicted by at least one method	UED68104.1		HP435_23015	4933905	4934156	-1	hypothetical protein
12	4924737	4936998	12261	Predicted by at least one method	UED68105.1		HP435_23020	4934159	4936582	-1	hypothetical protein
12	4924737	4936998	12261	Predicted by at least one method	UED68106.1		HP435_23025	4936606	4936998	-1	DUF4280 domain-containing protein
12	4942704	4950981	8277	Predicted by at least one method	UED68113.1		HP435_23065	4942704	4943645	-1	sensor histidine kinase
12	4942704	4950981	8277	Predicted by at least one method	UED72039.1		HP435_23070	4943647	4944357	-1	response regulator transcription factor
12	4942704	4950981	8277	Predicted by at least one method	UED68114.1		HP435_23075	4944646	4944918	-1	hypothetical protein
12	4942704	4950981	8277	Predicted by at least one method			HP435_23080	4946474	4947139	-1	SOS response-associated peptidase
12	4942704	4950981	8277	Predicted by at least one method	UED68115.1		HP435_23085	4947498	4948073	1	hypothetical protein
12	4942704	4950981	8277	Predicted by at least one method	UED68116.1		HP435_23090	4948148	4948645	1	hypothetical protein
12	4942704	4950981	8277	Predicted by at least one method			HP435_23095	4948867	4948986	-1	excalibur calcium-binding domain-containing protein
12	4942704	4950981	8277	Predicted by at least one method	UED68117.1		HP435_23100	4949295	4949579	1	transposase
12	4942704	4950981	8277	Predicted by at least one method	UED72040.1		HP435_23105	4949621	4949998	1	IS3 family transposase
12	4942704	4950981	8277	Predicted by at least one method	UED68118.1		HP435_23110	4949964	4950353	1	hypothetical protein
12	4942704	4950981	8277	Predicted by at least one method	UED68119.1		HP435_23115	4950385	4950981	-1	sulfite oxidase-like oxidoreductase
13	5044571	5054173	9602	Predicted by at least one method	UED68215.1		HP435_23620	5044571	5045926	-1	Nramp family divalent metal transporter
13	5044571	5054173	9602	Predicted by at least one method	UED68216.1		HP435_23625	5046141	5046290	1	hypothetical protein
13	5044571	5054173	9602	Predicted by at least one method	UED68217.1		HP435_23630	5046369	5047052	1	transposase
13	5044571	5054173	9602	Predicted by at least one method	UED72046.1		HP435_23635	5047085	5047942	1	IS3 family transposase
13	5044571	5054173	9602	Predicted by at least one method	UED68218.1		HP435_23640	5048129	5049538	1	helix-turn-helix transcriptional regulator
13	5044571	5054173	9602	Predicted by at least one method	UED68219.1		HP435_23645	5049707	5050042	1	aspartyl-phosphate phosphatase Spo0E family protein
13	5044571	5054173	9602	Predicted by at least one method	UED68220.1		HP435_23650	5050118	5050747	1	hypothetical protein
13	5044571	5054173	9602	Predicted by at least one method	UED68221.1		HP435_23655	5050744	5051274	1	hypothetical protein
13	5044571	5054173	9602	Predicted by at least one method	UED68222.1		HP435_23660	5051343	5051534	-1	hypothetical protein
13	5044571	5054173	9602	Predicted by at least one method	UED68223.1		HP435_23665	5051594	5053030	-1	PLP-dependent aminotransferase family protein
13	5044571	5054173	9602	Predicted by at least one method	UED72047.1		HP435_23670	5053274	5054173	1	DMT family transporter
14	5411330	5418427	7097	Predicted by at least one method	UED68539.1		HP435_25380	5409929	5411386	-1	aminotransferase class I/II-fold pyridoxal phosphate-dependent enzyme
14	5411330	5418427	7097	Predicted by at least one method	UED68540.1		HP435_25385	5411643	5412116	-1	DUF5680 domain-containing protein
14	5411330	5418427	7097	Predicted by at least one method	UED68541.1	argH	HP435_25390	5412313	5413632	-1	argininosuccinate lyase
14	5411330	5418427	7097	Predicted by at least one method	UED68542.1		HP435_25395	5413683	5415239	-1	APC family permease
14	5411330	5418427	7097	Predicted by at least one method	UED68543.1		HP435_25400	5415497	5416792	-1	hypothetical protein
14	5411330	5418427	7097	Predicted by at least one method	UED68544.1		HP435_25405	5416861	5418567	-1	methyl-accepting chemotaxis protein
14	5447070	5451864	4794	Predicted by at least one method	UED68567.1		HP435_25535	5447211	5447546	-1	cupin domain-containing protein
14	5447070	5451864	4794	Predicted by at least one method	UED68568.1		HP435_25540	5447534	5449303	-1	hydantoinase B/oxoprolinase family protein
14	5447070	5451864	4794	Predicted by at least one method	UED68569.1		HP435_25545	5449308	5451350	-1	hydantoinase/oxoprolinase family protein
14	5447070	5451864	4794	Predicted by at least one method	UED68570.1		HP435_25550	5451389	5452729	-1	MFS transporter
15	5552099	5579031	26932	Predicted by at least one method	UED68656.1		HP435_26030	5551303	5552106	-1	OmpA family protein
15	5552099	5579031	26932	Predicted by at least one method	UED68657.1		HP435_26035	5552099	5552908	-1	MotA/TolQ/ExbB proton channel family protein
15	5552099	5579031	26932	Predicted by at least one method	UED68658.1		HP435_26040	5553060	5553236	1	putative motility protein
15	5552099	5579031	26932	Predicted by at least one method	UED68659.1		HP435_26045	5553347	5554527	1	IS3 family transposase
15	5552099	5579031	26932	Predicted by at least one method	UED68660.1		HP435_26050	5554584	5554943	-1	flagellar protein FliT
15	5552099	5579031	26932	Predicted by at least one method	UED68661.1	fliS	HP435_26055	5554954	5555331	-1	flagellar export chaperone FliS
15	5552099	5579031	26932	Predicted by at least one method	UED68662.1	fliD	HP435_26060	5555348	5556856	-1	flagellar filament capping protein FliD
15	5552099	5579031	26932	Predicted by at least one method	UED68663.1	flaG	HP435_26065	5556869	5557225	-1	flagellar protein FlaG
15	5552099	5579031	26932	Predicted by at least one method	UED68664.1		HP435_26070	5557292	5557996	-1	acylneuraminate cytidylyltransferase family protein
15	5552099	5579031	26932	Predicted by at least one method	UED68665.1		HP435_26075	5557993	5559042	-1	nucleotidyltransferase family protein
15	5552099	5579031	26932	Predicted by at least one method	UED68666.1		HP435_26080	5559071	5559736	-1	class I SAM-dependent methyltransferase
15	5552099	5579031	26932	Predicted by at least one method	UED68667.1		HP435_26085	5559771	5560433	-1	class I SAM-dependent methyltransferase
15	5552099	5579031	26932	Predicted by at least one method	UED68668.1		HP435_26090	5560448	5561446	-1	GNAT family N-acetyltransferase
15	5552099	5579031	26932	Predicted by at least one method	UED68669.1	neuB	HP435_26095	5561430	5562521	-1	N-acetylneuraminate synthase
15	5552099	5579031	26932	Predicted by at least one method	UED68670.1	neuC	HP435_26100	5562632	5563795	-1	UDP-N-acetylglucosamine 2-epimerase
15	5552099	5579031	26932	Predicted by at least one method	UED68671.1		HP435_26105	5563788	5564969	-1	LegC family aminotransferase
15	5552099	5579031	26932	Predicted by at least one method	UED68672.1		HP435_26110	5564966	5565976	-1	NAD-dependent 4,6-dehydratase LegB
15	5552099	5579031	26932	Predicted by at least one method	UED68673.1		HP435_26115	5566002	5567873	-1	DUF115 domain-containing protein
15	5552099	5579031	26932	Predicted by at least one method	UED68674.1		HP435_26120	5567860	5568465	-1	hypothetical protein
15	5552099	5579031	26932	Predicted by at least one method	UED68675.1		HP435_26125	5568599	5569420	-1	flagellin
15	5552099	5579031	26932	Predicted by at least one method	UED68676.1	csrA	HP435_26130	5569596	5569844	-1	carbon storage regulator CsrA
15	5552099	5579031	26932	Predicted by at least one method	UED68677.1	fliW	HP435_26135	5569856	5570272	-1	flagellar assembly protein FliW
15	5552099	5579031	26932	Predicted by at least one method	UED68678.1		HP435_26140	5570286	5570864	-1	DUF6470 family protein
15	5552099	5579031	26932	Predicted by at least one method	UED68679.1	flgL	HP435_26145	5570887	5571789	-1	flagellar hook-associated protein FlgL
15	5552099	5579031	26932	Predicted by at least one method	UED68680.1	flgK	HP435_26150	5571807	5573294	-1	flagellar hook-associated protein FlgK
15	5552099	5579031	26932	Predicted by at least one method	UED68681.1		HP435_26155	5573307	5573798	-1	flagellar protein FlgN
15	5552099	5579031	26932	Predicted by at least one method	UED68682.1	flgM	HP435_26160	5573835	5574110	-1	flagellar biosynthesis anti-sigma factor FlgM
15	5552099	5579031	26932	Predicted by at least one method	UED72064.1		HP435_26165	5574243	5574674	-1	flagellar protein
15	5552099	5579031	26932	Predicted by at least one method	UED68683.1		HP435_26170	5574760	5575617	-1	ComF family protein
15	5552099	5579031	26932	Predicted by at least one method	UED68684.1		HP435_26175	5575614	5577647	-1	DEAD/DEAH box helicase family protein
15	5552099	5579031	26932	Predicted by at least one method	UED68685.1		HP435_26180	5577879	5578256	-1	glycosyltransferase
15	5552099	5579031	26932	Predicted by at least one method	UED68686.1		HP435_26185	5578324	5579031	-1	response regulator transcription factor
16	6008982	6020397	11415	Predicted by at least one method	UED69039.1		HP435_28035	6009172	6009597	-1	hypothetical protein
16	6008982	6020397	11415	Predicted by at least one method	UED69040.1		HP435_28040	6009796	6010950	-1	hypothetical protein
16	6008982	6020397	11415	Predicted by at least one method	UED69041.1		HP435_28045	6010990	6014052	-1	Ig-like domain-containing protein
16	6008982	6020397	11415	Predicted by at least one method	UED69042.1		HP435_28050	6014080	6015858	-1	adenylate/guanylate cyclase domain-containing protein
16	6008982	6020397	11415	Predicted by at least one method	UED69043.1		HP435_28055	6015900	6016262	-1	DUF3307 domain-containing protein
16	6008982	6020397	11415	Predicted by at least one method	UED69044.1		HP435_28060	6016320	6019814	-1	cyclic nucleotide-binding domain-containing protein
16	6008982	6020397	11415	Predicted by at least one method	UED72077.1		HP435_28065	6020056	6020586	1	hypothetical protein

## Sheet: Table S3
Supplemental Table S3: Genomic islands and their genes in Brevibacillus sp. DP1.3A predicted with IslandViewer. Product column: typical features of genomic islands (movement, phages, transposons, virulence factors) are highlighted.
External annotation was performed with AntiSmash.
GI	Island start	Island end	Length	Method	Gene name	Gene ID	Locus	Gene start	Gene end	Strand	Product	External Annotations	BGC
1	50050	55329	5279	Predicted by at least one method	WP_173620793.1		HP399_RS00325	50050	52224	-1	peptidase domain-containing ABC transporter
1	50050	55329	5279	Predicted by at least one method	WP_173620792.1		HP399_RS00330	52264	55329	-1	type 2 lanthipeptide synthetase LanM family protein	lanthipeptide-class-ii
2A	634713	663863	29150	Predicted by at least one method	WP_173619686.1		HP399_RS03270	634713	635813	1	undecaprenyl/decaprenyl-phosphate alpha-N-acetylglucosaminyl 1-phosphate transferase
2A	634713	663863	29150	Predicted by at least one method	WP_173619685.1		HP399_RS03275	635988	640502	1	S-layer homology domain-containing protein
2A	634713	663863	29150	Predicted by at least one method	WP_173619684.1		HP399_RS03280	640579	641238	-1	YigZ family protein
2A	634713	663863	29150	Predicted by at least one method	WP_173619683.1		HP399_RS03285	641511	642719	1	TolC family protein
2A	634713	663863	29150	Predicted by at least one method	WP_173619923.1		HP399_RS03290	643171	646329	1	S-layer homology domain-containing protein
2A	634713	663863	29150	Predicted by at least one method	WP_173619682.1		HP399_RS03295	646453	649731	1	Ig-like domain-containing protein
2A	634713	663863	29150	Predicted by at least one method	WP_173619681.1		HP399_RS03300	650709	651347	1	hypothetical protein
2A	634713	663863	29150	Predicted by at least one method	WP_173619679.1		HP399_RS03305	651625	652437	-1	hypothetical protein
2A	634713	663863	29150	Predicted by at least one method	WP_173619678.1		HP399_RS03310	652494	653357	-1	tyrosine-type recombinase/integrase
2A	634713	663863	29150	Predicted by at least one method	WP_173619677.1		HP399_RS03315	653677	655491	-1	hypothetical protein
2A	634713	663863	29150	Predicted by at least one method	WP_173619676.1		HP399_RS03320	656595	657524	1	accessory Sec system S-layer assembly protein
2A	634713	663863	29150	Predicted by at least one method	WP_173619675.1		HP399_RS03325	657621	658568	1	SLAP domain-containing protein
2A	634713	663863	29150	Predicted by at least one method	WP_173619674.1		HP399_RS03330	658610	659605	1	SLAP domain-containing protein
2A	634713	663863	29150	Predicted by at least one method	WP_173619673.1		HP399_RS03335	659785	662361	1	S8 family serine peptidase
2A	634713	663863	29150	Predicted by at least one method	WP_217367744.1	metK	HP399_RS03340	662658	663863	1	methionine adenosyltransferase
2B	686230	691204	4974	Predicted by at least one method	WP_173619651.1		HP399_RS03470	686230	687279	1	nucleotidyltransferase family protein
2B	686230	691204	4974	Predicted by at least one method	WP_173619650.1		HP399_RS03475	687276	687980	1	acylneuraminate cytidylyltransferase family protein
2B	686230	691204	4974	Predicted by at least one method	WP_173619649.1		HP399_RS03480	687999	690062	1	sulfatase-like hydrolase/transferase
2B	686230	691204	4974	Predicted by at least one method	WP_173619648.1		HP399_RS03485	690082	690768	1	class I SAM-dependent methyltransferase
2B	686230	691204	4974	Predicted by at least one method	WP_173619647.1	flaG	HP399_RS03490	690869	691204	1	flagellar protein FlaG
3A	805782	839207	33425	Predicted by at least one method	WP_173616938.1		HP399_RS04035	805782	815513	1	SDR family NAD(P)-dependent oxidoreductase	macrobrevin	BGC0001470
3A	805782	839207	33425	Predicted by at least one method	WP_173616937.1		HP399_RS04040	815554	823470	1	SDR family NAD(P)-dependent oxidoreductase	macrobrevin	BGC0001470
3A	805782	839207	33425	Predicted by at least one method	WP_217367443.1		HP399_RS04045	823479	839207	1	SDR family NAD(P)-dependent oxidoreductase	macrobrevin	BGC0001470
3B	844776	878612	33836	Predicted by at least one method	WP_173616935.1		HP399_RS04055	844776	858134	1	SDR family NAD(P)-dependent oxidoreductase	macrobrevin	BGC0001470
3B	844776	878612	33836	Predicted by at least one method	WP_144619014.1		HP399_RS04060	858131	858373	1	acyl carrier protein	macrobrevin	BGC0001470
3B	844776	878612	33836	Predicted by at least one method	WP_173616934.1		HP399_RS04065	858351	859589	1	polyketide beta-ketoacyl:ACP synthase	macrobrevin	BGC0001470
3B	844776	878612	33836	Predicted by at least one method	WP_173616933.1		HP399_RS04070	859615	860865	1	hydroxymethylglutaryl-CoA synthase family protein	macrobrevin	BGC0001470
3B	844776	878612	33836	Predicted by at least one method	WP_173616932.1		HP399_RS04075	860865	861629	1	enoyl-CoA hydratase/isomerase	macrobrevin	BGC0001470
3B	844776	878612	33836	Predicted by at least one method	WP_173616931.1		HP399_RS04080	861636	862382	1	polyketide synthase	macrobrevin	BGC0001470
3B	844776	878612	33836	Predicted by at least one method	WP_173616930.1		HP399_RS04085	862405	868230	1	SDR family NAD(P)-dependent oxidoreductase	macrobrevin	BGC0001470
3B	844776	878612	33836	Predicted by at least one method	WP_173616929.1		HP399_RS04090	868230	878612	1	SDR family NAD(P)-dependent oxidoreductase	macrobrevin	BGC0001470
4	1059278	1087692	28414	Predicted by at least one method	WP_173616807.1		HP399_RS04735	1059278	1059754	1	DinB family protein
4	1059278	1087692	28414	Predicted by at least one method	WP_173616806.1		HP399_RS04740	1060155	1060493	1	sigma-70 family RNA polymerase sigma factor
4	1059278	1087692	28414	Predicted by at least one method	WP_017251813.1		HP399_RS04745	1060439	1060666	1	hypothetical protein
4	1059278	1087692	28414	Predicted by at least one method	WP_017251814.1		HP399_RS04750	1060663	1060860	1	hypothetical protein
4	1059278	1087692	28414	Predicted by at least one method	WP_173616805.1		HP399_RS04755	1061111	1061764	1	hypothetical protein
4	1059278	1087692	28414	Predicted by at least one method	WP_228088444.1		HP399_RS04760	1062332	1062829	1	hypothetical protein
4	1059278	1087692	28414	Predicted by at least one method	WP_173616804.1		HP399_RS04765	1062829	1063020	1	hypothetical protein
4	1059278	1087692	28414	Predicted by at least one method	WP_173616803.1		HP399_RS04770	1063023	1064360	1	phage tail sheath subtilisin-like domain-containing protein
4	1059278	1087692	28414	Predicted by at least one method	WP_007723453.1		HP399_RS04775	1064361	1064813	1	hypothetical protein
4	1059278	1087692	28414	Predicted by at least one method	WP_173616802.1		HP399_RS04780	1064828	1065214	1	hypothetical protein
4	1059278	1087692	28414	Predicted by at least one method	WP_228088445.1		HP399_RS04785	1065446	1067923	1	hypothetical protein
4	1059278	1087692	28414	Predicted by at least one method	WP_173616801.1		HP399_RS04790	1067920	1068510	1	hypothetical protein
4	1059278	1087692	28414	Predicted by at least one method	WP_173616800.1		HP399_RS04795	1068526	1069479	1	hypothetical protein
4	1059278	1087692	28414	Predicted by at least one method	WP_007727547.1		HP399_RS04800	1069483	1069731	1	hypothetical protein
4	1059278	1087692	28414	Predicted by at least one method	WP_173616799.1		HP399_RS04805	1069731	1070165	1	DUF2634 domain-containing protein
4	1059278	1087692	28414	Predicted by at least one method	WP_173616798.1		HP399_RS04810	1070153	1070968	1	baseplate J/gp47 family protein
4	1059278	1087692	28414	Predicted by at least one method	WP_173616797.1		HP399_RS04815	1070965	1071537	1	hypothetical protein
4	1059278	1087692	28414	Predicted by at least one method	WP_173616796.1		HP399_RS04820	1071534	1071851	1	hypothetical protein
4	1059278	1087692	28414	Predicted by at least one method	WP_173616795.1		HP399_RS04825	1071852	1072124	1	hypothetical protein
4	1059278	1087692	28414	Predicted by at least one method	WP_173616794.1		HP399_RS04830	1072266	1075862	1	DNRLRE domain-containing protein
4	1059278	1087692	28414	Predicted by at least one method	WP_173616793.1		HP399_RS04835	1075862	1076056	1	hypothetical protein
4	1059278	1087692	28414	Predicted by at least one method	WP_173616792.1		HP399_RS04840	1076056	1076193	1	XkdX family protein
4	1059278	1087692	28414	Predicted by at least one method	WP_173616791.1		HP399_RS04845	1076288	1076743	1	phage holin family protein
4	1059278	1087692	28414	Predicted by at least one method	WP_173616790.1		HP399_RS04850	1076750	1077586	1	N-acetylmuramoyl-L-alanine amidase
4	1059278	1087692	28414	Predicted by at least one method	WP_173616789.1		HP399_RS04855	1077632	1078135	-1	cytoplasmic protein
4	1059278	1087692	28414	Predicted by at least one method	WP_173616788.1		HP399_RS04860	1078447	1079331	-1	hypothetical protein
4	1059278	1087692	28414	Predicted by at least one method	WP_173616787.1		HP399_RS04865	1079328	1080431	-1	glycosyltransferase family 2 protein
4	1059278	1087692	28414	Predicted by at least one method	WP_173616786.1		HP399_RS04870	1080582	1081670	1	glycosyltransferase family 2 protein
4	1059278	1087692	28414	Predicted by at least one method	WP_173616785.1		HP399_RS04875	1082079	1084490	1	collagen-like protein
4	1059278	1087692	28414	Predicted by at least one method	WP_173616784.1		HP399_RS04880	1084637	1085779	1	sensor histidine kinase
4	1059278	1087692	28414	Predicted by at least one method	WP_173616783.1		HP399_RS04885	1085862	1086902	-1	acyltransferase
4	1059278	1087692	28414	Predicted by at least one method	WP_016741286.1		HP399_RS04890	1087093	1087401	-1	hypothetical protein
4	1059278	1087692	28414	Predicted by at least one method	WP_016741285.1		HP399_RS04895	1087486	1087692	-1	cold-shock protein
5	1375185	1386640	11455	Predicted by at least one method	WP_173616554.1		HP399_RS06310	1375185	1375496	1	hypothetical protein
5	1375185	1386640	11455	Predicted by at least one method	WP_173616553.1		HP399_RS06315	1375483	1376601	1	baseplate J/gp47 family protein
5	1375185	1386640	11455	Predicted by at least one method	WP_173616552.1		HP399_RS06320	1376594	1377244	1	phage tail protein I
5	1375185	1386640	11455	Predicted by at least one method	WP_173616551.1		HP399_RS06325	1377246	1378463	1	phage tail protein
5	1375185	1386640	11455	Predicted by at least one method	WP_173616550.1		HP399_RS06330	1378479	1379522	1	hypothetical protein
5	1375185	1386640	11455	Predicted by at least one method	WP_173616549.1		HP399_RS06335	1379542	1379874	1	hypothetical protein
5	1375185	1386640	11455	Predicted by at least one method	WP_173616548.1		HP399_RS06340	1379888	1380034	1	hypothetical protein
5	1375185	1386640	11455	Predicted by at least one method	WP_173616547.1		HP399_RS06345	1380131	1380589	1	phage holin family protein
5	1375185	1386640	11455	Predicted by at least one method			HP399_RS06350	1380604	1380948	1	M23 family metallopeptidase
5	1375185	1386640	11455	Predicted by at least one method	WP_228088546.1		HP399_RS06355	1381069	1381338	1	stalk domain-containing protein
5	1375185	1386640	11455	Predicted by at least one method	WP_173616546.1		HP399_RS06360	1381344	1381490	1	hypothetical protein
5	1375185	1386640	11455	Predicted by at least one method	WP_173616545.1		HP399_RS06365	1381585	1382001	1	hypothetical protein
5	1375185	1386640	11455	Predicted by at least one method	WP_228088462.1		HP399_RS06370	1382049	1382252	-1	hypothetical protein
5	1375185	1386640	11455	Predicted by at least one method	WP_173616544.1		HP399_RS06375	1382385	1382723	1	YolD-like family protein
5	1375185	1386640	11455	Predicted by at least one method	WP_173616543.1		HP399_RS06380	1382783	1383262	1	hypothetical protein
5	1375185	1386640	11455	Predicted by at least one method	WP_173616542.1		HP399_RS06385	1383765	1383962	-1	hypothetical protein
5	1375185	1386640	11455	Predicted by at least one method	WP_173616541.1		HP399_RS06390	1384016	1384228	-1	hypothetical protein
5	1375185	1386640	11455	Predicted by at least one method	WP_173616540.1		HP399_RS06395	1384377	1384601	1	transcriptional regulator
5	1375185	1386640	11455	Predicted by at least one method	WP_173616539.1		HP399_RS06400	1385004	1385321	-1	hypothetical protein
5	1375185	1386640	11455	Predicted by at least one method	WP_173616538.1		HP399_RS06405	1385623	1386159	1	suppressor of fused domain protein
5	1375185	1386640	11455	Predicted by at least one method	WP_228088463.1		HP399_RS06410	1386176	1386640	1	NUDIX domain-containing protein
6	2311687	2324264	12577	Predicted by at least one method	WP_173617090.1		HP399_RS10810	2311687	2311911	1	helix-turn-helix domain-containing protein
6	2311687	2324264	12577	Predicted by at least one method	WP_173617091.1		HP399_RS10815	2312520	2312828	-1	hypothetical protein
6	2311687	2324264	12577	Predicted by at least one method	WP_173617092.1		HP399_RS10820	2312850	2313167	-1	hypothetical protein
6	2311687	2324264	12577	Predicted by at least one method	WP_173617093.1		HP399_RS10825	2313633	2313875	-1	hypothetical protein
6	2311687	2324264	12577	Predicted by at least one method	WP_173617094.1		HP399_RS10830	2313989	2314501	-1	hypothetical protein
6	2311687	2324264	12577	Predicted by at least one method	WP_173617095.1		HP399_RS10835	2314764	2314946	1	hypothetical protein
6	2311687	2324264	12577	Predicted by at least one method	WP_173617096.1		HP399_RS10840	2315388	2315723	1	hypothetical protein
6	2311687	2324264	12577	Predicted by at least one method			HP399_RS10845	2316303	2316722	1	DUF4280 domain-containing protein
6	2311687	2324264	12577	Predicted by at least one method	WP_173617097.1		HP399_RS10850	2317595	2317924	1	hypothetical protein
6	2311687	2324264	12577	Predicted by at least one method	WP_228088552.1		HP399_RS10855	2318086	2318337	-1	tyrosine-type recombinase/integrase
6	2311687	2324264	12577	Predicted by at least one method	WP_173617098.1		HP399_RS10860	2318461	2319117	1	hypothetical protein
6	2311687	2324264	12577	Predicted by at least one method	WP_173617099.1		HP399_RS10865	2319110	2319646	1	accessory gene regulator B family protein	cyclic-lactone autoinducer
6	2311687	2324264	12577	Predicted by at least one method	WP_172139938.1		HP399_RS10870	2319636	2319770	1	cyclic lactone autoinducer peptide	cyclic-lactone-autoinducer: TIGR04223
6	2311687	2324264	12577	Predicted by at least one method	WP_173617100.1		HP399_RS10875	2320060	2320473	-1	hypothetical protein
6	2311687	2324264	12577	Predicted by at least one method	WP_173617101.1		HP399_RS10880	2320644	2321462	-1	lipase family protein
6	2311687	2324264	12577	Predicted by at least one method	WP_173617102.1		HP399_RS10885	2321501	2322331	-1	lipase family protein
6	2311687	2324264	12577	Predicted by at least one method	WP_173617103.1	loaP	HP399_RS10890	2322597	2323130	-1	antiterminator LoaP
6	2311687	2324264	12577	Predicted by at least one method	WP_228088493.1		HP399_RS10895	2323503	2324264	1	4'-phosphopantetheinyl transferase superfamily protein
7	2667954	2672619	4665	Predicted by at least one method	WP_228088505.1		HP399_RS12335	2667478	2668002	1	zinc-binding dehydrogenase
7	2667954	2672619	4665	Predicted by at least one method	WP_228088506.1		HP399_RS12340	2668236	2668958	1	helix-turn-helix domain-containing protein
7	2667954	2672619	4665	Predicted by at least one method	WP_173617319.1		HP399_RS12345	2669146	2669574	1	VOC family protein
7	2667954	2672619	4665	Predicted by at least one method	WP_173617320.1		HP399_RS12350	2670413	2670748	-1	YolD-like family protein
7	2667954	2672619	4665	Predicted by at least one method	WP_173617321.1		HP399_RS12355	2670745	2671986	-1	DNA polymerase IV
7	2667954	2672619	4665	Predicted by at least one method	WP_173617322.1		HP399_RS12360	2671983	2672366	-1	hypothetical protein
8	2931300	2964278	32978	Predicted by at least one method	WP_173621481.1		HP399_RS13705	2931300	2931545	1	hypothetical protein
8	2931300	2964278	32978	Predicted by at least one method	WP_173621482.1		HP399_RS13710	2931550	2931873	1	hypothetical protein
8	2931300	2964278	32978	Predicted by at least one method	WP_173621483.1		HP399_RS13715	2931892	2932083	-1	hypothetical protein
8	2931300	2964278	32978	Predicted by at least one method	WP_255654139.1		HP399_RS30990	2932246	2932377	1	hypothetical protein
8	2931300	2964278	32978	Predicted by at least one method	WP_173621484.1		HP399_RS13720	2932834	2933853	-1	hypothetical protein
8	2931300	2964278	32978	Predicted by at least one method	WP_173621485.1		HP399_RS13725	2934288	2934518	1	hypothetical protein
8	2931300	2964278	32978	Predicted by at least one method	WP_228088513.1		HP399_RS13730	2934535	2934810	1	MazG-like family protein
8	2931300	2964278	32978	Predicted by at least one method	WP_173621486.1		HP399_RS13735	2934854	2935162	-1	hypothetical protein
8	2931300	2964278	32978	Predicted by at least one method	WP_228088514.1		HP399_RS13740	2935819	2936388	-1	hypothetical protein
8	2931300	2964278	32978	Predicted by at least one method			HP399_RS13745	2936673	2936789	-1	glutamine amidotransferase
8	2931300	2964278	32978	Predicted by at least one method	WP_228088557.1		HP399_RS13750	2937193	2937741	1	DUF4062 domain-containing protein
8	2931300	2964278	32978	Predicted by at least one method	WP_173621418.1		HP399_RS13755	2937853	2938035	1	hypothetical protein
8	2931300	2964278	32978	Predicted by at least one method	WP_173621419.1		HP399_RS13760	2938019	2938291	1	YolD-like family protein
8	2931300	2964278	32978	Predicted by at least one method	WP_228088515.1		HP399_RS13765	2938295	2938468	1	hypothetical protein
8	2931300	2964278	32978	Predicted by at least one method	WP_173621420.1		HP399_RS13770	2938790	2939578	1	nucleotidyltransferase domain-containing protein
8	2931300	2964278	32978	Predicted by at least one method	WP_228088516.1		HP399_RS13775	2939849	2940706	1	DUF1259 domain-containing protein
8	2931300	2964278	32978	Predicted by at least one method	WP_173621421.1		HP399_RS13780	2942756	2943115	-1	VOC family protein
8	2931300	2964278	32978	Predicted by at least one method	WP_173621422.1		HP399_RS13785	2943246	2943524	1	hypothetical protein
8	2931300	2964278	32978	Predicted by at least one method	WP_173621423.1		HP399_RS13790	2943552	2943980	-1	MOSC domain-containing protein
8	2931300	2964278	32978	Predicted by at least one method	WP_173621424.1		HP399_RS13795	2944097	2944432	-1	DeoR family transcriptional regulator
8	2931300	2964278	32978	Predicted by at least one method	WP_173621425.1		HP399_RS13800	2944573	2944749	1	hypothetical protein
8	2931300	2964278	32978	Predicted by at least one method			HP399_RS13805	2945352	2945888	1	DNA adenine methylase
8	2931300	2964278	32978	Predicted by at least one method	WP_173621426.1		HP399_RS13810	2945932	2946156	-1	hypothetical protein
8	2931300	2964278	32978	Predicted by at least one method	WP_173618869.1		HP399_RS13815	2946690	2946884	-1	4-oxalocrotonate tautomerase family protein
8	2931300	2964278	32978	Predicted by at least one method	WP_173621427.1		HP399_RS13820	2947009	2947263	1	hypothetical protein
8	2931300	2964278	32978	Predicted by at least one method	WP_173621428.1		HP399_RS13825	2947260	2947493	1	hypothetical protein
8	2931300	2964278	32978	Predicted by at least one method	WP_173621429.1		HP399_RS13830	2947499	2948200	-1	hypothetical protein
8	2931300	2964278	32978	Predicted by at least one method	WP_173621430.1		HP399_RS13835	2948713	2949252	-1	hypothetical protein
8	2931300	2964278	32978	Predicted by at least one method	WP_173621437.1		HP399_RS13840	2949319	2949465	1	recombinase family protein
8	2931300	2964278	32978	Predicted by at least one method	WP_255654144.1		HP399_RS30995	2949859	2949990	-1	hypothetical protein
8	2931300	2964278	32978	Predicted by at least one method	WP_173621431.1		HP399_RS13845	2950337	2950687	-1	hypothetical protein
8	2931300	2964278	32978	Predicted by at least one method	WP_173621432.1		HP399_RS13850	2950901	2951437	-1	hypothetical protein
8	2931300	2964278	32978	Predicted by at least one method	WP_173621433.1		HP399_RS13855	2951825	2951983	-1	hypothetical protein
8	2931300	2964278	32978	Predicted by at least one method	WP_173621434.1		HP399_RS13860	2952119	2952511	1	ArpU family transcriptional regulator
8	2931300	2964278	32978	Predicted by at least one method	WP_173621435.1		HP399_RS13865	2952630	2953106	1	hypothetical protein
8	2931300	2964278	32978	Predicted by at least one method	WP_173621436.1		HP399_RS13870	2953766	2953966	1	hypothetical protein
8	2931300	2964278	32978	Predicted by at least one method	WP_255654190.1		HP399_RS13875	2954172	2954993	-1	IS3 family transposase
8	2931300	2964278	32978	Predicted by at least one method	WP_228088556.1		HP399_RS13880	2955035	2955307	-1	helix-turn-helix domain-containing protein
8	2931300	2964278	32978	Predicted by at least one method	WP_173621383.1		HP399_RS13885	2955492	2956598	1	S8 family serine peptidase
8	2931300	2964278	32978	Predicted by at least one method	WP_173621382.1		HP399_RS13890	2956749	2957414	1	hypothetical protein
8	2931300	2964278	32978	Predicted by at least one method	WP_255654192.1		HP399_RS13895	2957725	2958378	1	phage portal protein
8	2931300	2964278	32978	Predicted by at least one method	WP_173621381.1		HP399_RS13900	2958990	2959811	-1	DUF6492 family protein
8	2931300	2964278	32978	Predicted by at least one method	WP_255654145.1		HP399_RS31000	2960162	2960395	1	hypothetical protein
8	2931300	2964278	32978	Predicted by at least one method	WP_173621380.1		HP399_RS13910	2960571	2960999	-1	NucA/NucB deoxyribonuclease domain-containing protein
8	2931300	2964278	32978	Predicted by at least one method	WP_228088517.1		HP399_RS13915	2961199	2962071	-1	discoidin domain-containing protein
8	2931300	2964278	32978	Predicted by at least one method	WP_173621379.1		HP399_RS13920	2962499	2962945	-1	hypothetical protein
8	2931300	2964278	32978	Predicted by at least one method	WP_173621378.1		HP399_RS13925	2963901	2964278	1	PH domain-containing protein
9	3310924	3397894	86970	Predicted by at least one method	WP_173619341.1		HP399_RS15520	3310924	3311838	1	tyrosine-type recombinase/integrase
9	3310924	3397894	86970	Predicted by at least one method	WP_173619340.1		HP399_RS15525	3312259	3313395	-1	tyrosine-type recombinase/integrase
9	3310924	3397894	86970	Predicted by at least one method	WP_173619339.1		HP399_RS15530	3313778	3314686	-1	hypothetical protein
9	3310924	3397894	86970	Predicted by at least one method	WP_173619338.1		HP399_RS15535	3314870	3315148	1	hypothetical protein
9	3310924	3397894	86970	Predicted by at least one method	WP_173619337.1		HP399_RS15540	3315224	3316552	1	site-specific integrase
9	3310924	3397894	86970	Predicted by at least one method	WP_173619336.1		HP399_RS15545	3316552	3317676	1	site-specific integrase
9	3310924	3397894	86970	Predicted by at least one method	WP_173619335.1		HP399_RS15550	3317636	3318610	1	tyrosine-type recombinase/integrase
9	3310924	3397894	86970	Predicted by at least one method	WP_228088264.1		HP399_RS15555	3318736	3318987	-1	hypothetical protein
9	3310924	3397894	86970	Predicted by at least one method	WP_173619333.1		HP399_RS15560	3319545	3320267	-1	4'-phosphopantetheinyl transferase superfamily protein
9	3310924	3397894	86970	Predicted by at least one method	WP_173619332.1		HP399_RS15565	3320305	3321324	-1	serine hydrolase
9	3310924	3397894	86970	Predicted by at least one method	WP_228088265.1		HP399_RS15570	3321321	3323093	-1	ATP-binding cassette domain-containing protein
9	3310924	3397894	86970	Predicted by at least one method	WP_173619330.1		HP399_RS15575	3323154	3324119	-1	methyltransferase domain-containing protein	unknown NRP + polyketide hybrid
9	3310924	3397894	86970	Predicted by at least one method	WP_173619329.1		HP399_RS15580	3324147	3324401	-1	phosphopantetheine-binding protein	unknown NRP + polyketide hybrid
9	3310924	3397894	86970	Predicted by at least one method	WP_173619328.1		HP399_RS15585	3324519	3328994	-1	non-ribosomal peptide synthetase	unknown NRP + polyketide hybrid
9	3310924	3397894	86970	Predicted by at least one method	WP_173619327.1		HP399_RS15590	3329022	3330767	-1	ABC transporter ATP-binding protein/permease	unknown NRP + polyketide hybrid
9	3310924	3397894	86970	Predicted by at least one method	WP_173619326.1		HP399_RS15595	3330769	3332535	-1	ABC transporter ATP-binding protein/permease	unknown NRP + polyketide hybrid
9	3310924	3397894	86970	Predicted by at least one method	WP_173619325.1		HP399_RS15600	3332566	3338484	-1	type I polyketide synthase	unknown NRP + polyketide hybrid
9	3310924	3397894	86970	Predicted by at least one method	WP_173619324.1		HP399_RS15605	3338477	3342136	-1	non-ribosomal peptide synthetase	unknown NRP + polyketide hybrid
9	3310924	3397894	86970	Predicted by at least one method	WP_173619323.1		HP399_RS15610	3342151	3348051	-1	type I polyketide synthase	unknown NRP + polyketide hybrid
9	3310924	3397894	86970	Predicted by at least one method	WP_173619322.1		HP399_RS15615	3348044	3352531	-1	type I polyketide synthase	unknown NRP + polyketide hybrid
9	3310924	3397894	86970	Predicted by at least one method	WP_173619321.1		HP399_RS15620	3352528	3364689	-1	non-ribosomal peptide synthetase	unknown NRP + polyketide hybrid
9	3310924	3397894	86970	Predicted by at least one method	WP_173619320.1		HP399_RS15625	3364705	3365874	-1	acyl-CoA dehydrogenase family protein	unknown NRP + polyketide hybrid
9	3310924	3397894	86970	Predicted by at least one method	WP_173619319.1		HP399_RS15630	3365879	3366124	-1	acyl carrier protein	unknown NRP + polyketide hybrid
9	3310924	3397894	86970	Predicted by at least one method	WP_173619318.1		HP399_RS15635	3366139	3367194	-1	HAD-IIIC family phosphatase
9	3310924	3397894	86970	Predicted by at least one method	WP_173619317.1		HP399_RS15640	3367200	3368060	-1	3-hydroxyacyl-CoA dehydrogenase family protein
9	3310924	3397894	86970	Predicted by at least one method	WP_173619316.1		HP399_RS15645	3368247	3368477	-1	hypothetical protein
9	3310924	3397894	86970	Predicted by at least one method	WP_173619315.1		HP399_RS15650	3368505	3369533	-1	hypothetical protein
9	3310924	3397894	86970	Predicted by at least one method	WP_173619314.1		HP399_RS15655	3370812	3371687	-1	hypothetical protein
9	3310924	3397894	86970	Predicted by at least one method	WP_228088266.1		HP399_RS15660	3371764	3372243	-1	GNAT family N-acetyltransferase
9	3310924	3397894	86970	Predicted by at least one method	WP_173619313.1		HP399_RS15665	3372585	3373787	1	IS110 family transposase
9	3310924	3397894	86970	Predicted by at least one method	WP_173619312.1	mcrC	HP399_RS15670	3374576	3375640	-1	5-methylcytosine-specific restriction endonuclease system specificity protein McrC
9	3310924	3397894	86970	Predicted by at least one method	WP_173619311.1		HP399_RS15675	3375633	3378470	-1	EVE domain-containing protein
9	3310924	3397894	86970	Predicted by at least one method	WP_173619310.1		HP399_RS15680	3378657	3379076	-1	hypothetical protein
9	3310924	3397894	86970	Predicted by at least one method	WP_173619309.1		HP399_RS15685	3379538	3382690	-1	HsdR family type I site-specific deoxyribonuclease
9	3310924	3397894	86970	Predicted by at least one method	WP_173619308.1		HP399_RS15690	3382707	3383939	-1	restriction endonuclease subunit S
9	3310924	3397894	86970	Predicted by at least one method	WP_173619307.1		HP399_RS15695	3383941	3386688	-1	type I restriction-modification system subunit M
9	3310924	3397894	86970	Predicted by at least one method			HP399_RS15700	3387336	3387497	1	tyrosine-type recombinase/integrase
9	3310924	3397894	86970	Predicted by at least one method	WP_173619305.1		HP399_RS15705	3388032	3388853	-1	hypothetical protein
9	3310924	3397894	86970	Predicted by at least one method	WP_173619304.1		HP399_RS15710	3389161	3390012	-1	TauD/TfdA family dioxygenase
9	3310924	3397894	86970	Predicted by at least one method	WP_173619303.1		HP399_RS15715	3390030	3391064	-1	hypothetical protein
9	3310924	3397894	86970	Predicted by at least one method			HP399_RS15720	3392722	3392919	-1	SMR family transporter
9	3310924	3397894	86970	Predicted by at least one method	WP_173619269.1		HP399_RS15725	3392873	3393088	1	hypothetical protein
9	3310924	3397894	86970	Predicted by at least one method	WP_173619302.1		HP399_RS15730	3393182	3394051	-1	PhzF family phenazine biosynthesis protein
9	3310924	3397894	86970	Predicted by at least one method	WP_173619301.1		HP399_RS15735	3394332	3394979	-1	NAD(P)H-dependent oxidoreductase
9	3310924	3397894	86970	Predicted by at least one method	WP_173619300.1		HP399_RS15740	3395022	3395495	-1	carboxymuconolactone decarboxylase family protein
9	3310924	3397894	86970	Predicted by at least one method	WP_173619299.1		HP399_RS15745	3395916	3396938	-1	heparan-alpha-glucosaminide N-acetyltransferase domain-containing protein
9	3310924	3397894	86970	Predicted by at least one method	WP_173619298.1		HP399_RS15750	3397106	3397894	-1	2-keto-4-pentenoate hydratase
9	3312259	3318610	6351	Predicted by at least one method	WP_173619340.1		HP399_RS15525	3312259	3313395	-1	tyrosine-type recombinase/integrase
9	3312259	3318610	6351	Predicted by at least one method	WP_173619339.1		HP399_RS15530	3313778	3314686	-1	hypothetical protein
9	3312259	3318610	6351	Predicted by at least one method	WP_173619338.1		HP399_RS15535	3314870	3315148	1	hypothetical protein
9	3312259	3318610	6351	Predicted by at least one method	WP_173619337.1		HP399_RS15540	3315224	3316552	1	site-specific integrase
9	3312259	3318610	6351	Predicted by at least one method	WP_173619336.1		HP399_RS15545	3316552	3317676	1	site-specific integrase
9	3312259	3318610	6351	Predicted by at least one method	WP_173619335.1		HP399_RS15550	3317636	3318610	1	tyrosine-type recombinase/integrase
10	4377485	4382167	4682	Predicted by at least one method	WP_173620818.1		HP399_RS19850	4367108	4379740	-1	non-ribosomal peptide synthetase
10	4377485	4382167	4682	Predicted by at least one method	WP_173620819.1	fabD	HP399_RS19855	4379715	4380935	-1	ACP S-malonyltransferase
10	4377485	4382167	4682	Predicted by at least one method	WP_173620820.1		HP399_RS19860	4381885	4382157	-1	hypothetical protein
11	4615723	4641260	25537	Predicted by at least one method	WP_173620616.1		HP399_RS21055	4615723	4616148	-1	DMT family transporter
11	4615723	4641260	25537	Predicted by at least one method	WP_173620615.1		HP399_RS21060	4616286	4616780	-1	DUF1648 domain-containing protein
11	4615723	4641260	25537	Predicted by at least one method			HP399_RS21065	4616859	4616996	1	DUF2935 domain-containing protein
11	4615723	4641260	25537	Predicted by at least one method	WP_255653722.1		HP399_RS31030	4617272	4617394	-1	hypothetical protein
11	4615723	4641260	25537	Predicted by at least one method	WP_173620614.1		HP399_RS21070	4617602	4618393	1	DUF2935 domain-containing protein
11	4615723	4641260	25537	Predicted by at least one method	WP_173621504.1		HP399_RS21075	4618760	4619032	1	HU family DNA-binding protein
11	4615723	4641260	25537	Predicted by at least one method	WP_173621494.1		HP399_RS21080	4619254	4619712	1	hypothetical protein
11	4615723	4641260	25537	Predicted by at least one method	WP_173621493.1		HP399_RS21085	4619918	4620163	-1	YolD-like family protein
11	4615723	4641260	25537	Predicted by at least one method	WP_228088303.1		HP399_RS21090	4620123	4620350	-1	YolD-like family protein
11	4615723	4641260	25537	Predicted by at least one method	WP_173621492.1		HP399_RS21095	4620461	4620811	-1	hypothetical protein
11	4615723	4641260	25537	Predicted by at least one method	WP_173621491.1		HP399_RS21100	4621003	4621224	-1	hypothetical protein
11	4615723	4641260	25537	Predicted by at least one method	WP_228088305.1		HP399_RS21105	4623788	4624237	-1	hypothetical protein
11	4615723	4641260	25537	Predicted by at least one method	WP_173621489.1		HP399_RS21110	4624386	4624742	1	hypothetical protein
11	4615723	4641260	25537	Predicted by at least one method	WP_017247629.1		HP399_RS21115	4625582	4625947	-1	sigma-70 family RNA polymerase sigma factor
11	4615723	4641260	25537	Predicted by at least one method	WP_228088567.1		HP399_RS21120	4625990	4627468	-1	recombinase family protein
11	4615723	4641260	25537	Predicted by at least one method	WP_228088579.1		HP399_RS21125	4627386	4627583	-1	hypothetical protein
11	4615723	4641260	25537	Predicted by at least one method	WP_228088537.1		HP399_RS21130	4627710	4628546	-1	IS3 family transposase
11	4615723	4641260	25537	Predicted by at least one method	WP_228088307.1		HP399_RS21135	4628462	4628860	-1	helix-turn-helix domain-containing protein
11	4615723	4641260	25537	Predicted by at least one method	WP_228088308.1		HP399_RS21140	4629107	4630225	1	hypothetical protein
11	4615723	4641260	25537	Predicted by at least one method	WP_255653725.1		HP399_RS21145	4630371	4630631	-1	SOS response-associated peptidase family protein
11	4615723	4641260	25537	Predicted by at least one method	WP_173621496.1		HP399_RS21150	4630730	4631326	-1	hypothetical protein
11	4615723	4641260	25537	Predicted by at least one method	WP_173621497.1		HP399_RS21155	4631370	4631909	-1	matrixin family metalloprotease
11	4615723	4641260	25537	Predicted by at least one method	WP_173621504.1		HP399_RS21160	4632316	4632588	1	HU family DNA-binding protein
11	4615723	4641260	25537	Predicted by at least one method	WP_217367669.1		HP399_RS21165	4632798	4633850	1	DUF4157 domain-containing protein
11	4615723	4641260	25537	Predicted by at least one method	WP_228088309.1		HP399_RS21170	4633884	4634246	-1	YolD-like family protein
11	4615723	4641260	25537	Predicted by at least one method	WP_173618862.1		HP399_RS21175	4635122	4636417	-1	hypothetical protein
11	4615723	4641260	25537	Predicted by at least one method	WP_173618863.1		HP399_RS21180	4636540	4636926	-1	ArpU family transcriptional regulator
11	4615723	4641260	25537	Predicted by at least one method	WP_173618864.1		HP399_RS21185	4637069	4637791	-1	glycosyltransferase
11	4615723	4641260	25537	Predicted by at least one method	WP_228088568.1		HP399_RS21190	4637901	4638149	-1	YopX family protein
11	4615723	4641260	25537	Predicted by at least one method	WP_255653728.1		HP399_RS31035	4638174	4638308	-1	hypothetical protein
11	4615723	4641260	25537	Predicted by at least one method	WP_173618865.1		HP399_RS21195	4638325	4638597	-1	hypothetical protein
11	4615723	4641260	25537	Predicted by at least one method	WP_173618866.1		HP399_RS21200	4638611	4638826	-1	hypothetical protein
11	4615723	4641260	25537	Predicted by at least one method	WP_173618867.1		HP399_RS21205	4638956	4639267	-1	hypothetical protein
11	4615723	4641260	25537	Predicted by at least one method	WP_173618868.1		HP399_RS21210	4640055	4640423	1	hypothetical protein
11	4615723	4641260	25537	Predicted by at least one method	WP_173618869.1		HP399_RS21215	4640629	4640823	1	4-oxalocrotonate tautomerase family protein
11	4615723	4641260	25537	Predicted by at least one method	WP_173618870.1		HP399_RS21220	4640865	4641260	-1	DNA adenine methylase
12	5479907	5499087	19180	Predicted by at least one method	WP_173621288.1		HP399_RS25125	5479907	5480674	1	SDR family oxidoreductase
12	5479907	5499087	19180	Predicted by at least one method	WP_173621287.1		HP399_RS25130	5480738	5482159	-1	SpoVR family protein
12	5479907	5499087	19180	Predicted by at least one method	WP_173621286.1		HP399_RS25135	5482259	5487238	-1	DUF4011 domain-containing protein
12	5479907	5499087	19180	Predicted by at least one method	WP_173621285.1		HP399_RS25140	5487459	5488751	-1	hypothetical protein
12	5479907	5499087	19180	Predicted by at least one method	WP_173621284.1		HP399_RS25145	5488764	5490518	-1	AAA family ATPase
12	5479907	5499087	19180	Predicted by at least one method	WP_017252023.1		HP399_RS25150	5490617	5491783	-1	DNA cytosine methyltransferase
12	5479907	5499087	19180	Predicted by at least one method	WP_228088537.1		HP399_RS25155	5492055	5492891	-1	IS3 family transposase
12	5479907	5499087	19180	Predicted by at least one method	WP_228088307.1		HP399_RS25160	5492807	5493205	-1	helix-turn-helix domain-containing protein
12	5479907	5499087	19180	Predicted by at least one method	WP_173620978.1		HP399_RS25165	5493311	5495551	-1	hypothetical protein
12	5479907	5499087	19180	Predicted by at least one method	WP_173620979.1		HP399_RS25170	5495654	5495848	-1	hypothetical protein
12	5479907	5499087	19180	Predicted by at least one method	WP_228088355.1		HP399_RS25175	5496235	5496363	-1	SpoVR family protein
12	5479907	5499087	19180	Predicted by at least one method	WP_017252011.1		HP399_RS25180	5496581	5497222	1	hypothetical protein
12	5479907	5499087	19180	Predicted by at least one method	WP_069846451.1		HP399_RS25185	5497543	5497725	-1	hypothetical protein
12	5479907	5499087	19180	Predicted by at least one method	WP_173620980.1		HP399_RS25190	5497923	5498297	1	DUF423 domain-containing protein
12	5479907	5499087	19180	Predicted by at least one method	WP_173620981.1		HP399_RS25195	5498464	5499087	1	DUF6143 family protein
12	5482259	5491783	9524	Predicted by at least one method	WP_173621286.1		HP399_RS25135	5482259	5487238	-1	DUF4011 domain-containing protein
12	5482259	5491783	9524	Predicted by at least one method	WP_173621285.1		HP399_RS25140	5487459	5488751	-1	hypothetical protein
12	5482259	5491783	9524	Predicted by at least one method	WP_173621284.1		HP399_RS25145	5488764	5490518	-1	AAA family ATPase
12	5482259	5491783	9524	Predicted by at least one method	WP_017252023.1		HP399_RS25150	5490617	5491783	-1	DNA cytosine methyltransferase
13	5909134	5931367	22233	Predicted by at least one method	WP_173618268.1		HP399_RS27300	5909134	5910216	1	hypothetical protein
13	5909134	5931367	22233	Predicted by at least one method	WP_173618269.1		HP399_RS27305	5910418	5911041	1	acetate uptake transporter
13	5909134	5931367	22233	Predicted by at least one method	WP_173618270.1		HP399_RS27310	5911136	5911426	-1	immunity 53 family protein
13	5909134	5931367	22233	Predicted by at least one method	WP_173618271.1		HP399_RS27315	5912332	5912679	1	hypothetical protein
13	5909134	5931367	22233	Predicted by at least one method	WP_106842073.1		HP399_RS27320	5913308	5913751	1	cell wall hydrolase
13	5909134	5931367	22233	Predicted by at least one method	WP_228088372.1		HP399_RS27325	5913935	5914240	1	transporter
13	5909134	5931367	22233	Predicted by at least one method	WP_173618272.1		HP399_RS27330	5914715	5916250	1	thiol-activated cytolysin family protein
13	5909134	5931367	22233	Predicted by at least one method	WP_173618273.1		HP399_RS27335	5916359	5918554	-1	tetratricopeptide repeat protein
13	5909134	5931367	22233	Predicted by at least one method	WP_228088373.1		HP399_RS27340	5918561	5919634	-1	hypothetical protein
13	5909134	5931367	22233	Predicted by at least one method	WP_173618275.1		HP399_RS27345	5920263	5920436	-1	hypothetical protein
13	5909134	5931367	22233	Predicted by at least one method	WP_173618276.1		HP399_RS27350	5921161	5922030	-1	hypothetical protein
13	5909134	5931367	22233	Predicted by at least one method	WP_173618277.1		HP399_RS27355	5922472	5923035	1	hypothetical protein
13	5909134	5931367	22233	Predicted by at least one method	WP_173618278.1		HP399_RS27360	5923315	5923827	1	SMI1/KNR4 family protein
13	5909134	5931367	22233	Predicted by at least one method	WP_173618279.1		HP399_RS27365	5924095	5924961	-1	TIR domain-containing protein
13	5909134	5931367	22233	Predicted by at least one method	WP_173618280.1		HP399_RS27370	5924988	5927030	-1	DEAD/DEAH box helicase
13	5909134	5931367	22233	Predicted by at least one method	WP_173618281.1		HP399_RS27375	5927011	5927955	-1	SAVED domain-containing protein
13	5909134	5931367	22233	Predicted by at least one method	WP_173618282.1		HP399_RS27380	5928368	5928574	1	helix-turn-helix domain-containing protein
13	5909134	5931367	22233	Predicted by at least one method	WP_228088374.1		HP399_RS27385	5929392	5929613	1	hypothetical protein
13	5909134	5931367	22233	Predicted by at least one method	WP_173618283.1		HP399_RS27390	5929675	5929830	1	hypothetical protein
13	5909134	5931367	22233	Predicted by at least one method	WP_173618284.1		HP399_RS27395	5929843	5930955	1	recombinase family protein
13	5909134	5931367	22233	Predicted by at least one method	WP_228088375.1		HP399_RS27400	5930927	5931367	1	hypothetical protein
13	5909134	5931367	22233	Predicted by at least one method	WP_173618285.1	rlmD	HP399_RS27405	5931364	5932806	-1	23S rRNA (uracil(1939)-C(5))-methyltransferase RlmD
13	5922472	5927955	5483	Predicted by at least one method	WP_173618277.1		HP399_RS27355	5922472	5923035	1	hypothetical protein
13	5922472	5927955	5483	Predicted by at least one method	WP_173618278.1		HP399_RS27360	5923315	5923827	1	SMI1/KNR4 family protein
13	5922472	5927955	5483	Predicted by at least one method	WP_173618279.1		HP399_RS27365	5924095	5924961	-1	TIR domain-containing protein
13	5922472	5927955	5483	Predicted by at least one method	WP_173618280.1		HP399_RS27370	5924988	5927030	-1	DEAD/DEAH box helicase
13	5922472	5927955	5483	Predicted by at least one method	WP_173618281.1		HP399_RS27375	5927011	5927955	-1	SAVED domain-containing protein
14	6382278	6390716	8438	Predicted by at least one method	WP_173621138.1		HP399_RS29550	6382278	6384248	-1	methyl-accepting chemotaxis protein
14	6382278	6390716	8438	Predicted by at least one method	WP_173621139.1		HP399_RS29555	6384645	6385706	1	SDR family oxidoreductase
14	6382278	6390716	8438	Predicted by at least one method	WP_173621140.1		HP399_RS29560	6385833	6386225	-1	RidA family protein
14	6382278	6390716	8438	Predicted by at least one method	WP_173621141.1		HP399_RS29565	6386438	6386692	1	hypothetical protein
14	6382278	6390716	8438	Predicted by at least one method	WP_173621142.1		HP399_RS29570	6387334	6387762	1	hypothetical protein
14	6382278	6390716	8438	Predicted by at least one method	WP_228088307.1		HP399_RS29575	6387950	6388348	1	helix-turn-helix domain-containing protein
14	6382278	6390716	8438	Predicted by at least one method	WP_255654199.1		HP399_RS29580	6388291	6389100	1	IS3 family transposase
14	6382278	6390716	8438	Predicted by at least one method	WP_173621337.1		HP399_RS29585	6389170	6390135	-1	iron-hydroxamate ABC transporter substrate-binding protein
14	6382278	6390716	8438	Predicted by at least one method	WP_173621311.1		HP399_RS29590	6390312	6390716	-1	hypothetical protein

## Sheet: Table S4
Supplemental Table S4: Genomic islands and their genes in Brevibacillus sp. M2.1A predicted by IslandViewer. Product column: typical features of genomic islands (movement, phages, transposons, virulence factors) are highlighted.
GI	start	end	Length	Method	Gene name	Gene ID	Locus	Gene start	Gene end	Strand	Product	External Annotations
1	203884	207979	4095	Predicted by at least one method	WP_173610342.1		HP567_RS00925	203884	204189	-1	Spo0E family sporulation regulatory protein-aspartic acid phosphatase
1	203884	207979	4095	Predicted by at least one method	WP_173610498.1		HP567_RS00930	204420	205772	-1	helix-turn-helix domain-containing protein
1	203884	207979	4095	Predicted by at least one method	WP_173610341.1		HP567_RS00935	205871	207226	-1	helix-turn-helix transcriptional regulator
1	203884	207979	4095	Predicted by at least one method	WP_173610340.1		HP567_RS00940	207407	207697	-1	aspartyl-phosphate phosphatase Spo0E family protein
1	203884	207979	4095	Predicted by at least one method	WP_255675221.1		HP567_RS29800	207854	207979	-1	hypothetical protein
2	518380	522677	4297	Predicted by at least one method	WP_229087863.1		HP567_RS02305	518380	519441	-1	DUF6138 family protein
2	518380	522677	4297	Predicted by at least one method	WP_173611661.1		HP567_RS02310	520081	521109	1	hypothetical protein
2	518380	522677	4297	Predicted by at least one method	WP_173611660.1		HP567_RS02315	521916	522677	-1	RES family NAD+ phosphorylase
3	1345400	1352680	7280	Predicted by at least one method	WP_229087938.1		HP567_RS06605	1345400	1346692	1	helix-turn-helix domain-containing protein
3	1345400	1352680	7280	Predicted by at least one method	WP_173610589.1		HP567_RS06610	1347198	1347851	1	DUF1311 domain-containing protein
3	1345400	1352680	7280	Predicted by at least one method	WP_229087940.1		HP567_RS06615	1348667	1349719	1	hypothetical protein
3	1345400	1352680	7280	Predicted by at least one method	WP_173610587.1		HP567_RS06620	1349726	1351921	1	tetratricopeptide repeat protein
3	1345400	1352680	7280	Predicted by at least one method	WP_229087942.1		HP567_RS06625	1352183	1352680	-1	hypothetical protein
5	1610640	1632352	21712	Predicted by at least one method	WP_173611353.1		HP567_RS07850	1610640	1611077	-1	hypothetical protein
5	1610640	1632352	21712	Predicted by at least one method	WP_173611433.1		HP567_RS07855	1611246	1613570	-1	FtsX-like permease family protein
5	1610640	1632352	21712	Predicted by at least one method	WP_173611354.1		HP567_RS07860	1613573	1614277	-1	ABC transporter ATP-binding protein
5	1610640	1632352	21712	Predicted by at least one method	WP_173611355.1		HP567_RS07865	1614531	1615238	-1	DNA alkylation repair protein
5	1610640	1632352	21712	Predicted by at least one method	WP_012684714.1		HP567_RS07870	1615384	1616193	1	TrmB family transcriptional regulator
5	1610640	1632352	21712	Predicted by at least one method	WP_173611356.1		HP567_RS07875	1616276	1617010	1	AzlC family ABC transporter permease
5	1610640	1632352	21712	Predicted by at least one method	WP_173611357.1		HP567_RS07880	1617001	1617333	1	AzlD domain-containing protein
5	1610640	1632352	21712	Predicted by at least one method	WP_173611358.1		HP567_RS07885	1617440	1618021	1	glutamine amidotransferase
5	1610640	1632352	21712	Predicted by at least one method	WP_173611359.1		HP567_RS07890	1618129	1618698	-1	hypothetical protein
5	1610640	1632352	21712	Predicted by at least one method			HP567_RS07895	1618755	1619030	-1	hypothetical protein
5	1610640	1632352	21712	Predicted by at least one method	WP_173611360.1		HP567_RS07900	1619043	1619573	1	GNAT family N-acetyltransferase
5	1610640	1632352	21712	Predicted by at least one method	WP_173611361.1		HP567_RS07905	1619917	1620327	1	YjdF family protein
5	1610640	1632352	21712	Predicted by at least one method	WP_173611362.1		HP567_RS07910	1620578	1620838	1	hypothetical protein
5	1610640	1632352	21712	Predicted by at least one method	WP_173611363.1		HP567_RS07915	1621783	1622568	-1	LexA family transcriptional regulator
5	1610640	1632352	21712	Predicted by at least one method	WP_173611364.1		HP567_RS07920	1622800	1623048	-1	hypothetical protein
5	1610640	1632352	21712	Predicted by at least one method	WP_173611365.1		HP567_RS07925	1623107	1624174	1	replication initiation factor
5	1610640	1632352	21712	Predicted by at least one method	WP_173611366.1		HP567_RS07930	1624201	1624398	1	helix-turn-helix domain-containing protein
5	1610640	1632352	21712	Predicted by at least one method	WP_173611367.1		HP567_RS07935	1624411	1625553	1	site-specific integrase
5	1610640	1632352	21712	Predicted by at least one method	WP_173611368.1		HP567_RS07940	1625543	1625818	1	hypothetical protein
5	1610640	1632352	21712	Predicted by at least one method	WP_173611369.1		HP567_RS07945	1626020	1626421	1	hypothetical protein
5	1610640	1632352	21712	Predicted by at least one method	WP_173611370.1		HP567_RS07950	1626478	1626738	1	hypothetical protein
5	1610640	1632352	21712	Predicted by at least one method	WP_173611371.1		HP567_RS07955	1626876	1627964	-1	hypothetical protein
5	1610640	1632352	21712	Predicted by at least one method	WP_173611372.1	rlmD	HP567_RS07960	1628360	1629742	-1	23S rRNA (uracil(1939)-C(5))-methyltransferase RlmD
5	1610640	1632352	21712	Predicted by at least one method	WP_048031397.1		HP567_RS07965	1629912	1630253	1	hypothetical protein
5	1610640	1632352	21712	Predicted by at least one method	WP_173611373.1	ilvA	HP567_RS07970	1630762	1632009	1	threonine ammonia-lyase IlvA
5	1610640	1632352	21712	Predicted by at least one method	WP_173611374.1		HP567_RS07975	1632191	1632352	1	YhfH family protein
5	1620578	1625818	5240	Predicted by at least one method	WP_173611362.1		HP567_RS07910	1620578	1620838	1	hypothetical protein
5	1620578	1625818	5240	Predicted by at least one method	WP_173611363.1		HP567_RS07915	1621783	1622568	-1	LexA family transcriptional regulator
5	1620578	1625818	5240	Predicted by at least one method	WP_173611364.1		HP567_RS07920	1622800	1623048	-1	hypothetical protein
5	1620578	1625818	5240	Predicted by at least one method	WP_173611365.1		HP567_RS07925	1623107	1624174	1	replication initiation factor
5	1620578	1625818	5240	Predicted by at least one method	WP_173611366.1		HP567_RS07930	1624201	1624398	1	helix-turn-helix domain-containing protein
5	1620578	1625818	5240	Predicted by at least one method	WP_173611367.1		HP567_RS07935	1624411	1625553	1	site-specific integrase
5	1620578	1625818	5240	Predicted by at least one method	WP_173611368.1		HP567_RS07940	1625543	1625818	1	hypothetical protein
6	2425509	2478172	52663	Predicted by at least one method	WP_173608529.1		HP567_RS11860	2425509	2426405	1	PhzF family phenazine biosynthesis protein
6	2425509	2478172	52663	Predicted by at least one method	WP_173608528.1		HP567_RS11865	2426585	2434327	1	S8 family serine peptidase
6	2425509	2478172	52663	Predicted by at least one method	WP_229087993.1		HP567_RS11870	2434390	2439828	1	type IV secretion protein Rhs
6	2425509	2478172	52663	Predicted by at least one method	WP_173608527.1		HP567_RS11875	2439850	2440209	1	hypothetical protein
6	2425509	2478172	52663	Predicted by at least one method	WP_229087994.1		HP567_RS11880	2440833	2452127	1	Ig-like domain-containing protein
6	2425509	2478172	52663	Predicted by at least one method	WP_229087995.1		HP567_RS11885	2452143	2453129	1	regulator
6	2425509	2478172	52663	Predicted by at least one method	WP_229087997.1		HP567_RS11890	2453317	2458629	1	type IV secretion protein Rhs
6	2425509	2478172	52663	Predicted by at least one method	WP_173608525.1		HP567_RS11895	2458647	2458952	1	barstar family protein
6	2425509	2478172	52663	Predicted by at least one method	WP_173608524.1		HP567_RS11900	2459123	2460079	1	hypothetical protein
6	2425509	2478172	52663	Predicted by at least one method	WP_173608523.1		HP567_RS11905	2460243	2461157	1	hypothetical protein
6	2425509	2478172	52663	Predicted by at least one method	WP_007722198.1		HP567_RS11910	2461420	2461620	-1	helix-turn-helix transcriptional regulator
6	2425509	2478172	52663	Predicted by at least one method	WP_173608522.1		HP567_RS11915	2461792	2462571	1	recombinase family protein
6	2425509	2478172	52663	Predicted by at least one method	WP_173608521.1		HP567_RS11920	2462586	2462825	1	hypothetical protein
6	2425509	2478172	52663	Predicted by at least one method	WP_173608520.1		HP567_RS11925	2462966	2464198	1	IS110 family transposase
6	2425509	2478172	52663	Predicted by at least one method	WP_173608519.1		HP567_RS11930	2464256	2465017	1	hypothetical protein
6	2425509	2478172	52663	Predicted by at least one method	WP_173608518.1		HP567_RS11935	2465030	2465407	1	hypothetical protein
6	2425509	2478172	52663	Predicted by at least one method	WP_173608517.1		HP567_RS11940	2465852	2466196	1	hypothetical protein
6	2425509	2478172	52663	Predicted by at least one method	WP_173609122.1		HP567_RS11945	2466265	2466711	-1	acetyltransferase
6	2425509	2478172	52663	Predicted by at least one method	WP_173608516.1		HP567_RS11950	2467001	2468107	1	peptidylprolyl isomerase
6	2425509	2478172	52663	Predicted by at least one method	WP_173608515.1		HP567_RS11955	2468191	2469222	-1	superoxide dismutase
6	2425509	2478172	52663	Predicted by at least one method	WP_173608514.1	racE	HP567_RS11960	2469393	2470205	1	glutamate racemase
6	2425509	2478172	52663	Predicted by at least one method	WP_173608513.1		HP567_RS11965	2470302	2471354	1	GerMN domain-containing protein
6	2425509	2478172	52663	Predicted by at least one method	WP_173608512.1		HP567_RS11970	2471374	2472621	-1	MFS transporter
6	2425509	2478172	52663	Predicted by at least one method	WP_173608511.1	rph	HP567_RS11975	2472837	2473598	1	ribonuclease PH
6	2425509	2478172	52663	Predicted by at least one method	WP_048032069.1		HP567_RS11980	2473591	2474184	1	XTP/dITP diphosphatase
6	2425509	2478172	52663	Predicted by at least one method	WP_173609121.1		HP567_RS11985	2474215	2474754	1	metallophosphoesterase
6	2425509	2478172	52663	Predicted by at least one method	WP_173608510.1	tig	HP567_RS11990	2474880	2476172	1	trigger factor
6	2425509	2478172	52663	Predicted by at least one method	WP_007722241.1	clpP	HP567_RS11995	2476305	2476886	1	ATP-dependent Clp endopeptidase proteolytic subunit ClpP
6	2425509	2478172	52663	Predicted by at least one method	WP_012685515.1	clpX	HP567_RS12000	2476907	2478172	1	ATP-dependent protease ATP-binding subunit ClpX
7A	2609188	2637137	27949	Predicted by at least one method	WP_173608419.1		HP567_RS12640	2609188	2609385	-1	hypothetical protein
7A	2609188	2637137	27949	Predicted by at least one method	WP_229088001.1		HP567_RS12645	2609923	2610384	1	sigma-70 family RNA polymerase sigma factor
7A	2609188	2637137	27949	Predicted by at least one method	WP_173608418.1		HP567_RS12650	2610673	2610984	-1	hypothetical protein
7A	2609188	2637137	27949	Predicted by at least one method	WP_173608417.1		HP567_RS12655	2611014	2611340	-1	hypothetical protein
7A	2609188	2637137	27949	Predicted by at least one method	WP_173608416.1		HP567_RS12660	2611645	2611794	-1	hypothetical protein
7A	2609188	2637137	27949	Predicted by at least one method	WP_229088002.1		HP567_RS12665	2612004	2612210	1	hypothetical protein
7A	2609188	2637137	27949	Predicted by at least one method	WP_173608415.1		HP567_RS12670	2612346	2612816	-1	hypothetical protein
7A	2609188	2637137	27949	Predicted by at least one method	WP_173608414.1		HP567_RS12675	2613004	2613462	-1	hypothetical protein
7A	2609188	2637137	27949	Predicted by at least one method	WP_173608413.1		HP567_RS12680	2613670	2614002	1	nucleotide excision repair endonuclease
7A	2609188	2637137	27949	Predicted by at least one method	WP_173608412.1		HP567_RS12685	2614119	2614505	1	ArpU family transcriptional regulator
7A	2609188	2637137	27949	Predicted by at least one method	WP_173608411.1		HP567_RS12690	2614691	2615305	1	hypothetical protein
7A	2609188	2637137	27949	Predicted by at least one method	WP_173608410.1		HP567_RS12695	2615581	2615943	1	hypothetical protein
7A	2609188	2637137	27949	Predicted by at least one method	WP_173608409.1		HP567_RS12700	2616610	2617521	1	hypothetical protein
7A	2609188	2637137	27949	Predicted by at least one method	WP_173608408.1		HP567_RS12705	2617566	2617787	1	hypothetical protein
7A	2609188	2637137	27949	Predicted by at least one method	WP_173608407.1		HP567_RS12710	2617858	2618061	1	hypothetical protein
7A	2609188	2637137	27949	Predicted by at least one method	WP_173608406.1		HP567_RS12715	2618078	2619373	1	site-specific DNA-methyltransferase
7A	2609188	2637137	27949	Predicted by at least one method	WP_173608405.1		HP567_RS12720	2619470	2620030	1	hypothetical protein
7A	2609188	2637137	27949	Predicted by at least one method	WP_173608404.1		HP567_RS12725	2620027	2620668	1	hypothetical protein
7A	2609188	2637137	27949	Predicted by at least one method	WP_173608403.1		HP567_RS12730	2620683	2621819	1	hypothetical protein
7A	2609188	2637137	27949	Predicted by at least one method	WP_173608402.1		HP567_RS12735	2622306	2622662	1	hypothetical protein
7A	2609188	2637137	27949	Predicted by at least one method	WP_255675641.1		HP567_RS29830	2622744	2622878	1	CD1375 family protein
7A	2609188	2637137	27949	Predicted by at least one method	WP_173608400.1		HP567_RS12740	2622993	2623169	1	hypothetical protein
7A	2609188	2637137	27949	Predicted by at least one method	WP_173608399.1		HP567_RS12745	2623820	2624218	1	holin family protein
7A	2609188	2637137	27949	Predicted by at least one method	WP_229088004.1		HP567_RS12750	2624215	2625549	1	glucosaminidase domain-containing protein
7A	2609188	2637137	27949	Predicted by at least one method	WP_173608398.1		HP567_RS12755	2625554	2625700	1	hypothetical protein
7A	2609188	2637137	27949	Predicted by at least one method	WP_173608397.1		HP567_RS12760	2625834	2626709	1	hypothetical protein
7A	2609188	2637137	27949	Predicted by at least one method	WP_229088005.1		HP567_RS12765	2626831	2627052	1	hypothetical protein
7A	2609188	2637137	27949	Predicted by at least one method			HP567_RS12770	2627055	2627395	1	YolD-like family protein
7A	2609188	2637137	27949	Predicted by at least one method	WP_173608396.1		HP567_RS12775	2627518	2627985	-1	hypothetical protein
7A	2609188	2637137	27949	Predicted by at least one method	WP_173608395.1		HP567_RS12780	2628009	2628416	-1	hypothetical protein
7A	2609188	2637137	27949	Predicted by at least one method	WP_255675643.1		HP567_RS12785	2628538	2628681	-1	Spo0E family sporulation regulatory protein-aspartic acid phosphatase
7A	2609188	2637137	27949	Predicted by at least one method	WP_173608394.1		HP567_RS12790	2629108	2630475	-1	helix-turn-helix transcriptional regulator
7A	2609188	2637137	27949	Predicted by at least one method	WP_229088006.1		HP567_RS12795	2630892	2631689	1	hypothetical protein
7A	2609188	2637137	27949	Predicted by at least one method	WP_106781891.1		HP567_RS12800	2631736	2632092	1	hypothetical protein
7A	2609188	2637137	27949	Predicted by at least one method	WP_221867259.1		HP567_RS12805	2632309	2633639	1	IS1182 family transposase
7A	2609188	2637137	27949	Predicted by at least one method	WP_173611637.1		HP567_RS12810	2633914	2635413	1	recombinase family protein
7A	2609188	2637137	27949	Predicted by at least one method			HP567_RS12815	2635447	2635548	1	RNA polymerase subunit sigma-70
7A	2609188	2637137	27949	Predicted by at least one method	WP_173611636.1		HP567_RS12820	2635569	2637137	-1	recombinase family protein
7B	2635542	2641519	5977	Predicted by at least one method			HP567_RS12815	2635447	2635548	1	RNA polymerase subunit sigma-70
7B	2635542	2641519	5977	Predicted by at least one method	WP_173611636.1		HP567_RS12820	2635569	2637137	-1	recombinase family protein
7B	2635542	2641519	5977	Predicted by at least one method	WP_229088008.1		HP567_RS12825	2637146	2637790	-1	helix-turn-helix domain-containing protein
7B	2635542	2641519	5977	Predicted by at least one method	WP_173611635.1		HP567_RS12830	2637892	2638137	1	helix-turn-helix transcriptional regulator
7B	2635542	2641519	5977	Predicted by at least one method	WP_173611634.1		HP567_RS12835	2638263	2638478	1	hypothetical protein
7B	2635542	2641519	5977	Predicted by at least one method	WP_173611633.1		HP567_RS12840	2638558	2639271	1	ORF6C domain-containing protein
7B	2635542	2641519	5977	Predicted by at least one method	WP_173611632.1		HP567_RS12845	2639320	2639817	1	sigma-70 family RNA polymerase sigma factor
7B	2635542	2641519	5977	Predicted by at least one method	WP_173611631.1		HP567_RS12850	2640043	2640285	1	hypothetical protein
7B	2635542	2641519	5977	Predicted by at least one method	WP_173611630.1		HP567_RS12855	2640370	2640624	1	hypothetical protein
7B	2635542	2641519	5977	Predicted by at least one method	WP_173611629.1		HP567_RS12860	2640640	2641212	1	ERF family protein
7B	2635542	2641519	5977	Predicted by at least one method	WP_173611628.1		HP567_RS12865	2641216	2641620	1	single-stranded DNA-binding protein
7B	2654415	2664977	10562	Predicted by at least one method	WP_173611600.1		HP567_RS13010	2654415	2654567	1	hypothetical protein
7B	2654415	2664977	10562	Predicted by at least one method	WP_173611599.1		HP567_RS13015	2654750	2655025	1	hypothetical protein
7B	2654415	2664977	10562	Predicted by at least one method	WP_173611598.1	terS	HP567_RS13020	2655361	2656149	1	phage terminase small subunit
7B	2654415	2664977	10562	Predicted by at least one method	WP_173611597.1		HP567_RS13025	2656146	2657432	1	PBSX family phage terminase large subunit
7B	2654415	2664977	10562	Predicted by at least one method	WP_173611596.1		HP567_RS13030	2657436	2658941	1	phage portal protein
7B	2654415	2664977	10562	Predicted by at least one method	WP_173611595.1		HP567_RS13035	2658938	2659270	1	hypothetical protein
7B	2654415	2664977	10562	Predicted by at least one method	WP_173611594.1		HP567_RS13040	2659291	2660313	1	minor capsid protein
7B	2654415	2664977	10562	Predicted by at least one method	WP_173611593.1		HP567_RS13045	2660320	2660655	1	RyR domain-containing protein
7B	2654415	2664977	10562	Predicted by at least one method	WP_173611592.1		HP567_RS13050	2660755	2661375	1	phage scaffolding protein
7B	2654415	2664977	10562	Predicted by at least one method	WP_173611591.1		HP567_RS13055	2661392	2661751	1	hypothetical protein
7B	2654415	2664977	10562	Predicted by at least one method	WP_173611590.1		HP567_RS13060	2661766	2662812	1	major capsid protein
7B	2654415	2664977	10562	Predicted by at least one method	WP_173611589.1		HP567_RS13065	2662859	2663173	1	hypothetical protein
7B	2654415	2664977	10562	Predicted by at least one method	WP_173611588.1		HP567_RS13070	2663178	2663564	1	phage head-tail connector protein
7B	2654415	2664977	10562	Predicted by at least one method	WP_173611587.1		HP567_RS13075	2663567	2663935	1	DUF6093 family protein
7B	2654415	2664977	10562	Predicted by at least one method	WP_173611586.1		HP567_RS13080	2663935	2664369	1	HK97 gp10 family phage protein
7B	2654415	2664977	10562	Predicted by at least one method	WP_229088009.1		HP567_RS13085	2664374	2664802	1	hypothetical protein
7B	2654415	2664977	10562	Predicted by at least one method	WP_173611584.1		HP567_RS13090	2664795	2664977	1	hypothetical protein
7B	2662658	2679608	16950	Predicted by at least one method	WP_173611590.1		HP567_RS13060	2661766	2662812	1	major capsid protein
7B	2662658	2679608	16950	Predicted by at least one method	WP_173611589.1		HP567_RS13065	2662859	2663173	1	hypothetical protein
7B	2662658	2679608	16950	Predicted by at least one method	WP_173611588.1		HP567_RS13070	2663178	2663564	1	phage head-tail connector protein
7B	2662658	2679608	16950	Predicted by at least one method	WP_173611587.1		HP567_RS13075	2663567	2663935	1	DUF6093 family protein
7B	2662658	2679608	16950	Predicted by at least one method	WP_173611586.1		HP567_RS13080	2663935	2664369	1	HK97 gp10 family phage protein
7B	2662658	2679608	16950	Predicted by at least one method	WP_229088009.1		HP567_RS13085	2664374	2664802	1	hypothetical protein
7B	2662658	2679608	16950	Predicted by at least one method	WP_173611584.1		HP567_RS13090	2664795	2664977	1	hypothetical protein
7B	2662658	2679608	16950	Predicted by at least one method	WP_173611583.1		HP567_RS13095	2664979	2666295	1	phage tail sheath family protein
7B	2662658	2679608	16950	Predicted by at least one method	WP_173611582.1		HP567_RS13100	2666308	2666775	1	phage tail tube protein
7B	2662658	2679608	16950	Predicted by at least one method	WP_173611581.1		HP567_RS13105	2666818	2667225	1	XkdN-like protein
7B	2662658	2679608	16950	Predicted by at least one method	WP_173611580.1		HP567_RS13110	2667457	2668077	1	hypothetical protein
7B	2662658	2679608	16950	Predicted by at least one method	WP_173611579.1		HP567_RS13115	2668140	2670161	1	tape measure protein
7B	2662658	2679608	16950	Predicted by at least one method	WP_173611578.1		HP567_RS13120	2670177	2670872	1	LysM peptidoglycan-binding domain-containing protein
7B	2662658	2679608	16950	Predicted by at least one method	WP_173611577.1		HP567_RS13125	2670865	2671833	1	hypothetical protein
7B	2662658	2679608	16950	Predicted by at least one method	WP_173611576.1		HP567_RS13130	2671846	2672133	1	DUF2577 domain-containing protein
7B	2662658	2679608	16950	Predicted by at least one method	WP_173611575.1		HP567_RS13135	2672130	2672525	1	DUF2634 domain-containing protein
7B	2662658	2679608	16950	Predicted by at least one method	WP_173611574.1		HP567_RS13140	2672528	2673625	1	baseplate J/gp47 family protein
7B	2662658	2679608	16950	Predicted by at least one method	WP_173611573.1		HP567_RS13145	2673615	2674205	1	DUF2313 domain-containing protein
7B	2662658	2679608	16950	Predicted by at least one method	WP_173611572.1		HP567_RS13150	2674202	2674495	1	ketopantoate hydroxymethyltransferase
7B	2662658	2679608	16950	Predicted by at least one method	WP_173611571.1		HP567_RS13155	2674548	2676602	1	DNRLRE domain-containing protein
7B	2662658	2679608	16950	Predicted by at least one method	WP_173611570.1		HP567_RS13160	2676607	2676900	1	hypothetical protein
7B	2662658	2679608	16950	Predicted by at least one method	WP_173611569.1		HP567_RS13165	2676897	2677079	1	hypothetical protein
7B	2662658	2679608	16950	Predicted by at least one method	WP_173611568.1		HP567_RS13170	2677094	2677342	1	hypothetical protein
7B	2662658	2679608	16950	Predicted by at least one method	WP_173611566.1		HP567_RS13175	2677756	2678034	1	hypothetical protein
7B	2662658	2679608	16950	Predicted by at least one method	WP_173611565.1		HP567_RS13180	2678046	2678309	1	hypothetical protein
7B	2662658	2679608	16950	Predicted by at least one method	WP_229088010.1		HP567_RS13185	2678296	2679624	1	N-acetylmuramoyl-L-alanine amidase
8	3902722	3910363	7641	Predicted by at least one method	WP_173608361.1		HP567_RS18735	3902722	3904605	-1	sigma-54-dependent Fis family transcriptional regulator
8	3902722	3910363	7641	Predicted by at least one method	WP_173607764.1	lpdA	HP567_RS18740	3904796	3906175	-1	dihydrolipoyl dehydrogenase
8	3902722	3910363	7641	Predicted by at least one method	WP_173607765.1		HP567_RS18745	3906189	3907433	-1	2-oxo acid dehydrogenase subunit E2
8	3902722	3910363	7641	Predicted by at least one method	WP_173607766.1		HP567_RS18750	3907485	3908519	-1	alpha-ketoacid dehydrogenase subunit beta
8	3902722	3910363	7641	Predicted by at least one method	WP_173607767.1		HP567_RS18755	3908547	3909545	-1	thiamine pyrophosphate-dependent dehydrogenase E1 component subunit alpha
8	3902722	3910363	7641	Predicted by at least one method	WP_173607768.1		HP567_RS18760	3909869	3910363	-1	acyl-CoA thioesterase
9	4293340	4301183	7843	Predicted by at least one method	WP_173608030.1		HP567_RS20525	4293340	4294062	-1	EAL domain-containing protein
9	4293340	4301183	7843	Predicted by at least one method	WP_173608031.1		HP567_RS20530	4294562	4294870	1	protease inhibitor I42 family protein
9	4293340	4301183	7843	Predicted by at least one method	WP_229088237.1		HP567_RS20535	4295462	4295611	-1	hypothetical protein
9	4293340	4301183	7843	Predicted by at least one method	WP_229088086.1		HP567_RS20540	4295596	4295823	-1	ATP-binding protein
9	4293340	4301183	7843	Predicted by at least one method	WP_255675870.1		HP567_RS20545	4295858	4296091	1	helix-turn-helix domain-containing protein
9	4293340	4301183	7843	Predicted by at least one method	WP_173608033.1		HP567_RS20550	4296165	4297379	1	IS256 family transposase
9	4293340	4301183	7843	Predicted by at least one method	WP_173608034.1		HP567_RS20555	4297494	4298699	-1	hypothetical protein
9	4293340	4301183	7843	Predicted by at least one method	WP_173608035.1		HP567_RS20560	4299139	4300683	-1	YifB family Mg chelatase-like AAA ATPase
9	4293340	4301183	7843	Predicted by at least one method	WP_173608036.1		HP567_RS20565	4300761	4301183	-1	GTP pyrophosphokinase
10	5083887	5091823	7936	Predicted by at least one method	WP_173610858.1		HP567_RS24290	5083887	5084567	1	class I SAM-dependent methyltransferase
10	5083887	5091823	7936	Predicted by at least one method	WP_229088125.1		HP567_RS24295	5085149	5085658	-1	hypothetical protein
10	5083887	5091823	7936	Predicted by at least one method	WP_229088127.1		HP567_RS24300	5085661	5086422	-1	hypothetical protein
10	5083887	5091823	7936	Predicted by at least one method	WP_173610857.1		HP567_RS24305	5086523	5086696	1	hypothetical protein
10	5083887	5091823	7936	Predicted by at least one method	WP_173610855.1		HP567_RS24310	5087592	5088953	-1	hypothetical protein
10	5083887	5091823	7936	Predicted by at least one method	WP_173610854.1		HP567_RS24315	5089140	5089679	-1	DUF4367 domain-containing protein
10	5083887	5091823	7936	Predicted by at least one method			HP567_RS24320	5089920	5091399	-1	IS66 family transposase
10	5083887	5091823	7936	Predicted by at least one method	WP_173610853.1	tnpB	HP567_RS24325	5091470	5091823	-1	IS66 family insertion sequence element accessory protein TnpB
11	5268249	5281743	13494	Predicted by at least one method	WP_173611994.1		HP567_RS25105	5268249	5269694	-1	hypothetical protein
11	5268249	5281743	13494	Predicted by at least one method	WP_173611995.1		HP567_RS25110	5270123	5271376	1	helix-turn-helix transcriptional regulator
11	5268249	5281743	13494	Predicted by at least one method	WP_255675916.1		HP567_RS29870	5271393	5271527	1	hypothetical protein
11	5268249	5281743	13494	Predicted by at least one method	WP_173611996.1		HP567_RS25115	5271981	5272493	1	hypothetical protein
11	5268249	5281743	13494	Predicted by at least one method	WP_173611997.1		HP567_RS25120	5272513	5273118	1	hypothetical protein
11	5268249	5281743	13494	Predicted by at least one method	WP_173611998.1		HP567_RS25125	5273137	5273316	-1	hypothetical protein
11	5268249	5281743	13494	Predicted by at least one method	WP_173611999.1		HP567_RS25130	5274006	5274992	-1	phosphotransferase
11	5268249	5281743	13494	Predicted by at least one method	WP_217367309.1		HP567_RS25135	5275068	5276516	-1	IS110 family transposase
11	5268249	5281743	13494	Predicted by at least one method	WP_173612000.1		HP567_RS25140	5277415	5277762	1	hypothetical protein
11	5268249	5281743	13494	Predicted by at least one method	WP_173612001.1		HP567_RS25145	5277992	5278441	-1	hypothetical protein
11	5268249	5281743	13494	Predicted by at least one method	WP_173612002.1		HP567_RS25150	5278813	5279265	-1	nucleoside deaminase
11	5268249	5281743	13494	Predicted by at least one method	WP_173612003.1	arcC	HP567_RS25155	5279293	5280243	-1	carbamate kinase
11	5268249	5281743	13494	Predicted by at least one method	WP_173612069.1		HP567_RS25160	5280262	5281743	-1	cytosine permease
12	5898995	5915759	16764	Predicted by at least one method	WP_173611197.1		HP567_RS28065	5898995	5899831	-1	N-acetylmuramoyl-L-alanine amidase
12	5898995	5915759	16764	Predicted by at least one method	WP_173611196.1		HP567_RS28070	5899838	5900293	-1	phage holin family protein
12	5898995	5915759	16764	Predicted by at least one method	WP_173611195.1		HP567_RS28075	5900387	5900524	-1	XkdX family protein
12	5898995	5915759	16764	Predicted by at least one method	WP_173611194.1		HP567_RS28080	5900524	5900718	-1	hypothetical protein
12	5898995	5915759	16764	Predicted by at least one method	WP_173611193.1		HP567_RS28085	5900718	5904254	-1	DNRLRE domain-containing protein
12	5898995	5915759	16764	Predicted by at least one method	WP_173611192.1		HP567_RS28090	5904390	5904662	-1	hypothetical protein
12	5898995	5915759	16764	Predicted by at least one method	WP_173611191.1		HP567_RS28095	5904663	5904980	-1	hypothetical protein
12	5898995	5915759	16764	Predicted by at least one method	WP_173611190.1		HP567_RS28100	5904977	5905549	-1	hypothetical protein
12	5898995	5915759	16764	Predicted by at least one method	WP_173611189.1		HP567_RS28105	5905546	5906361	-1	baseplate J/gp47 family protein
12	5898995	5915759	16764	Predicted by at least one method	WP_173611188.1		HP567_RS28110	5906349	5906783	-1	DUF2634 domain-containing protein
12	5898995	5915759	16764	Predicted by at least one method	WP_106785453.1		HP567_RS28115	5906783	5907031	-1	hypothetical protein
12	5898995	5915759	16764	Predicted by at least one method	WP_173611187.1		HP567_RS28120	5907035	5907988	-1	hypothetical protein
12	5898995	5915759	16764	Predicted by at least one method	WP_173611186.1		HP567_RS28125	5908004	5908594	-1	hypothetical protein
12	5898995	5915759	16764	Predicted by at least one method	WP_173611185.1		HP567_RS28130	5908591	5910963	-1	hypothetical protein
12	5898995	5915759	16764	Predicted by at least one method	WP_047069578.1		HP567_RS28135	5911191	5911577	-1	hypothetical protein
12	5898995	5915759	16764	Predicted by at least one method	WP_007723453.1		HP567_RS28140	5911593	5912045	-1	hypothetical protein
12	5898995	5915759	16764	Predicted by at least one method	WP_173611184.1		HP567_RS28145	5912046	5913383	-1	phage tail sheath subtilisin-like domain-containing protein
12	5898995	5915759	16764	Predicted by at least one method	WP_173611183.1		HP567_RS28150	5913386	5913577	-1	hypothetical protein
12	5898995	5915759	16764	Predicted by at least one method	WP_229088171.1		HP567_RS28155	5913577	5914074	-1	hypothetical protein
12	5898995	5915759	16764	Predicted by at least one method	WP_173611182.1		HP567_RS28160	5914096	5914233	-1	hypothetical protein
12	5898995	5915759	16764	Predicted by at least one method	WP_173611181.1		HP567_RS28165	5914434	5915087	-1	hypothetical protein
12	5898995	5915759	16764	Predicted by at least one method	WP_173611180.1		HP567_RS28170	5915338	5915535	-1	hypothetical protein
12	5898995	5915759	16764	Predicted by at least one method	WP_017251813.1		HP567_RS28175	5915532	5915759	-1	hypothetical protein
12	5898995	5915759	16764	Predicted by at least one method	WP_173611179.1		HP567_RS28180	5915705	5916043	-1	sigma-70 family RNA polymerase sigma factor
13A	6072688	6083383	10695	Predicted by at least one method	WP_173611083.1		HP567_RS28755	6072688	6075480	-1	AAA family ATPase
13A	6072688	6083383	10695	Predicted by at least one method	WP_173611082.1		HP567_RS28760	6076257	6076826	-1	hypothetical protein
13A	6072688	6083383	10695	Predicted by at least one method	WP_229088178.1		HP567_RS28765	6077736	6078398	-1	winged helix-turn-helix transcriptional regulator
13A	6072688	6083383	10695	Predicted by at least one method	WP_173611081.1		HP567_RS28770	6078705	6079760	-1	c-type cytochrome
13A	6072688	6083383	10695	Predicted by at least one method	WP_173611080.1		HP567_RS28775	6079827	6080180	-1	hypothetical protein
13A	6072688	6083383	10695	Predicted by at least one method	WP_173611079.1		HP567_RS28780	6080220	6081416	-1	MFS transporter
13A	6072688	6083383	10695	Predicted by at least one method	WP_173611078.1		HP567_RS28785	6081761	6082678	-1	heme A synthase
13A	6072688	6083383	10695	Predicted by at least one method	WP_229088179.1		HP567_RS28790	6082925	6083383	-1	alcohol dehydrogenase catalytic domain-containing protein
13A	6075728	6084268	8540	Predicted by at least one method	WP_173611082.1		HP567_RS28760	6076257	6076826	-1	hypothetical protein
13A	6075728	6084268	8540	Predicted by at least one method	WP_229088178.1		HP567_RS28765	6077736	6078398	-1	winged helix-turn-helix transcriptional regulator
13A	6075728	6084268	8540	Predicted by at least one method	WP_173611081.1		HP567_RS28770	6078705	6079760	-1	c-type cytochrome
13A	6075728	6084268	8540	Predicted by at least one method	WP_173611080.1		HP567_RS28775	6079827	6080180	-1	hypothetical protein
13A	6075728	6084268	8540	Predicted by at least one method	WP_173611079.1		HP567_RS28780	6080220	6081416	-1	MFS transporter
13A	6075728	6084268	8540	Predicted by at least one method	WP_173611078.1		HP567_RS28785	6081761	6082678	-1	heme A synthase
13A	6075728	6084268	8540	Predicted by at least one method	WP_229088179.1		HP567_RS28790	6082925	6083383	-1	alcohol dehydrogenase catalytic domain-containing protein
13B	6075728	6084268	8540	Predicted by at least one method	WP_173611077.1		HP567_RS28795	6083856	6084956	-1	NAD(P)-dependent alcohol dehydrogenase
13B	6084789	6093858	9069	Predicted by at least one method	WP_173611077.1		HP567_RS28795	6083856	6084956	-1	NAD(P)-dependent alcohol dehydrogenase
13B	6084789	6093858	9069	Predicted by at least one method	WP_229088180.1		HP567_RS28800	6085444	6086550	-1	endospore germination permease
13B	6084789	6093858	9069	Predicted by at least one method	WP_173611076.1		HP567_RS28805	6086547	6087731	-1	Ger(x)C family spore germination protein
13B	6084789	6093858	9069	Predicted by at least one method	WP_173611075.1		HP567_RS28810	6087738	6089186	-1	spore germination protein
13B	6084789	6093858	9069	Predicted by at least one method	WP_173611074.1		HP567_RS28815	6089471	6089884	-1	hypothetical protein
13B	6084789	6093858	9069	Predicted by at least one method	WP_173611073.1		HP567_RS28820	6090043	6090669	-1	AhpC/TSA family protein
13B	6084789	6093858	9069	Predicted by at least one method	WP_229088181.1		HP567_RS28825	6090834	6091712	-1	alpha/beta fold hydrolase
13B	6084789	6093858	9069	Predicted by at least one method	WP_173611072.1	tpx	HP567_RS28830	6092069	6092587	-1	thiol peroxidase
13B	6084789	6093858	9069	Predicted by at least one method	WP_173611071.1	trxA	HP567_RS28835	6092607	6092927	-1	thioredoxin
13B	6084789	6093858	9069	Predicted by at least one method	WP_173611206.1	trxB	HP567_RS28840	6092953	6093885	-1	thioredoxin-disulfide reductase
13B	6110059	6133421	23362	Predicted by at least one method	WP_173611057.1		HP567_RS28915	6110059	6111138	-1	ABC transporter permease
13B	6110059	6133421	23362	Predicted by at least one method	WP_173611056.1		HP567_RS28920	6111446	6111982	-1	response regulator transcription factor
13B	6110059	6133421	23362	Predicted by at least one method	WP_173611204.1		HP567_RS28925	6112526	6112813	1	HesB/YadR/YfhF family protein
13B	6110059	6133421	23362	Predicted by at least one method			HP567_RS28930	6112857	6113005	1	exosporium leader peptide
13B	6110059	6133421	23362	Predicted by at least one method	WP_173611055.1		HP567_RS28935	6113563	6114729	-1	AAA family ATPase
13B	6110059	6133421	23362	Predicted by at least one method	WP_173611054.1		HP567_RS28940	6114735	6117440	-1	TnsA endonuclease N-terminal domain-containing protein
13B	6110059	6133421	23362	Predicted by at least one method	WP_173611053.1		HP567_RS28945	6117552	6118913	-1	helix-turn-helix domain-containing protein
13B	6110059	6133421	23362	Predicted by at least one method	WP_173611052.1		HP567_RS28950	6119349	6120722	-1	TniQ family protein
13B	6110059	6133421	23362	Predicted by at least one method	WP_173611051.1		HP567_RS28955	6120949	6121392	-1	hypothetical protein
13B	6110059	6133421	23362	Predicted by at least one method	WP_173611050.1		HP567_RS28960	6121905	6122633	-1	hypothetical protein
13B	6110059	6133421	23362	Predicted by at least one method	WP_173611049.1		HP567_RS28965	6122789	6123271	-1	Mov34/MPN/PAD-1 family protein
13B	6110059	6133421	23362	Predicted by at least one method	WP_173611048.1		HP567_RS28970	6123264	6124916	-1	ThiF family adenylyltransferase
13B	6110059	6133421	23362	Predicted by at least one method	WP_173611047.1		HP567_RS28975	6124909	6125817	-1	nucleotidyltransferase
13B	6110059	6133421	23362	Predicted by at least one method	WP_173611046.1		HP567_RS28980	6126185	6126565	-1	hypothetical protein
13B	6110059	6133421	23362	Predicted by at least one method	WP_173611045.1		HP567_RS28985	6128031	6128990	-1	Abi family protein
13B	6110059	6133421	23362	Predicted by at least one method	WP_173611044.1		HP567_RS28990	6129284	6129619	-1	helix-turn-helix domain-containing protein
13B	6110059	6133421	23362	Predicted by at least one method	WP_016740379.1	smpB	HP567_RS29000	6130289	6130762	-1	SsrA-binding protein SmpB
13B	6110059	6133421	23362	Predicted by at least one method	WP_173611043.1	rnr	HP567_RS29005	6130911	6133421	-1	ribonuclease R
13B	6113563	6124916	11353	Predicted by at least one method	WP_173611055.1		HP567_RS28935	6113563	6114729	-1	AAA family ATPase
13B	6113563	6124916	11353	Predicted by at least one method	WP_173611054.1		HP567_RS28940	6114735	6117440	-1	TnsA endonuclease N-terminal domain-containing protein
13B	6113563	6124916	11353	Predicted by at least one method	WP_173611053.1		HP567_RS28945	6117552	6118913	-1	helix-turn-helix domain-containing protein
13B	6113563	6124916	11353	Predicted by at least one method	WP_173611052.1		HP567_RS28950	6119349	6120722	-1	TniQ family protein
13B	6113563	6124916	11353	Predicted by at least one method	WP_173611051.1		HP567_RS28955	6120949	6121392	-1	hypothetical protein
13B	6113563	6124916	11353	Predicted by at least one method	WP_173611050.1		HP567_RS28960	6121905	6122633	-1	hypothetical protein
13B	6113563	6124916	11353	Predicted by at least one method	WP_173611049.1		HP567_RS28965	6122789	6123271	-1	Mov34/MPN/PAD-1 family protein
13B	6113563	6124916	11353	Predicted by at least one method	WP_173611048.1		HP567_RS28970	6123264	6124916	-1	ThiF family adenylyltransferase
13B	6113563	6124916	11353	Predicted by at least one method	WP_173611047.1		HP567_RS28975	6124909	6125817	-1	nucleotidyltransferase

## Sheet: Table S5
Supplemental Table S5: Protein features of Lysinibacillus CD3-6, B. parabrevis HD3.3A, Brevibacillus sp. DP1.3A, and Brevibacillus sp. M2.1A
Genus	Lysinibacillus		Brevibacillus
Strain	CD3-6	HD3.3A	DP1.3A	M2.1A
Proteins with Subsystem assignment (RAST)	319	309	318	319
Cofactors, Vitamins, Prosthetic Groups, Pigments	158	160	165	160
Cell Wall and Capsule	40	37	42	38
Virulence, Disease and Defense	50	46	56	54
Potassium metabolism	5	6	6	5
Miscellaneous	23	20	21	19
Phages, Prophages, Transposable elements, Plasmids	16	1	9	7
Membrane Transport	66	41	38	41
Iron acquisition and metabolism	36	37	65	61
RNA metabolism	57	59	68	70
Nucleosides and Nucleotides	117	133	120	119
Protein Metabolism	200	176	258	251
Cell Division and Cell Cycle	6	7	7	7
Motility and Chemotaxis	55	44	43	43
Regulation and Cell signaling	28	29	33	31
Secondary Metabolism	5	9	10	11
DNA Metabolism	66	80	80	77
Fatty Acids, Lipids, and Isoprenoids	84	91	131	91
Nitrogen Metabolism	1	7	6	8
Dormancy and Sporulation	28	86	85	87
Respiration	42	57	65	65
Stress Response	39	38	41	45
Metabolism of Aromatic Compounds	13	21	20	24
Amino Acids and Derivatives	342	438	412	406
Sulfur Metabolism	11	17	14	16
Phosphorus Metabolism	11	34	36	35
Carbohydrates	238	248	237	238

## Sheet: Table S6
Supplemental Table S6: Genomes of Lysinibacillus group A used in this study. GTDB sp. were calculated with GTDB-Tk and the FASTANI calculator (https://gtdb.ecogenomic.org/). dDDH values (d4, in %)were obtained from the Type (Strain) Genome Server.
ANI Values above 96% were considered as sufficient for species delineation. dDDH (d4) values above 70% were considered as sufficient for species delineation. Values below these cutoffs were labelled in red. Type strains listed in the last column are indicat in blue.
Strain	NCBI accession	WGS	cluster	ANI	dDDH	GTDB accession	GTDB species (s)	type strain
Lysinibacillus parviboronicapiens strain BAM-582	PYWI00000000.1	PYWI01000001-PYWI01000117	A1	100	100.0	GCF_003049575.1	s__Lysinibacillus parviboronicapiens	Lysinibacillus parviboronicapiens BAM582 T
Lysinibacillus parviboronicapiens VT1065	CP073713.1	NZ_CP073713.1	A1		89.9	GCF_003049605.2	s__Lysinibacillus parviboronicapiens
Lysinibacillus sp. CD3-6-1	CP085880		A2	99.11	100.0	GCF_006351725.1	s__Lysinibacillus sp002340205	novel genomospecies (1)
Lysinibacillus sp. JNUCC-52	CP065546		A2	99.13	93.4	GCA_015999545.1	s__Lysinibacillus sp002340205
Lysinibacillus sphaericus FSL M8-0337	JOTQ01000000	JOTQ01000001-JOTQ01000064	A3	95.85		GCF_001728805.1	s__Lysinibacillus sphaericus_D	novel genomospecies (2)
Lysinibacillus sphaericus A1	PGLV00000000.1	PGLV01000001-PGLV01000009	A3	95.95	67.6	GCF_002923795.1	s__Lysinibacillus sphaericus_D
Lysinibacillus mangiferihumi strain M-GX18 T	PYWM01000000	PYWM01000001-PYWM01000138	A4b	95.77	100.0	GCF_003049665.1	s__Lysinibacillus mangiferihumi	Lysinibacillus mangiferihumi M-GX18 T
Lysinibacillus mangiferihumi strain CCTCC AB 2010389 T	SZPU01000000	SZPU01000001-SZPU01000189	A4b	95.82	99.9	GCF_005217845.1	s__Lysinibacillus mangiferihumi
Lysinibacillus sp. C5.1	CP066226		A4		92.8	GCA_016350185.1	s__Lysinibacillus sphaericus
Lysinibacillus tabacifolii strain K3514 T	PYUE01000000	PYUE01000001-PYUE01000037	A4	96.06	93.2	GCF_003049565.1	s__Lysinibacillus sphaericus
Lysinibacillus varians GY32	CP006837.1	NZ_CP006837.1	A4	96.18	92.2	GCF_000600105.1	s__Lysinibacillus sphaericus
Lysinibacillus sphaericus NRRL B-23268 T	SZPS01000000	SZPS01000001-SZPS01000099	A4	95.99	100.0	GCF_005217555.1	s__Lysinibacillus sphaericus
Lysinibacillus sphaericus NCTC10338 T	UFSZ01000000	UFSZ01000001-UFSZ01000003	A4	96.12	100.0	GCF_900445465.1	s__Lysinibacillus sphaericus
Lysinibacillus sphaericus NBRC 15095 T	BJNS01000000	BJNS01000001-BJNS01000136	A4	96.03	100.0	GCF_002982115.1	s__Lysinibacillus sphaericus
Lysinibacillus sphaericus DSM 28 T	NZ_CP019980.1		A4	96.08	100.0	GCF_002982115.1	s__Lysinibacillus sphaericus	Lysinibacillus sphaericus DSM 28 T
Lysinibacillus sphaericus KCTC 3346	CP019980.1	NZ_CP019980.1	A4	96.1	100.0	GCF_000427235.1	s__Lysinibacillus sphaericus	Lysinibacillus sphaericus KCTC 3346 T
Lysinibacillus sp. B2A1	CP027224		A5	100	100	GCA_002973635.1	s__Lysinibacillus sp002973635	novel genomospecies (3)
Lysinibacillus pakistanensis strain JCM 18776 T	BBDJ01000000	BBDJ01000001-BBDJ01000073	A6	100	100	GCA_001312325.1	s__Lysinibacillus pakistanensis	Lysinibacillus pakistanensis strain JCM 18776 T
Lysinibacillus xylanilyticus strain SR-86	MDDN01000000	MDDN01000001-MDDN01000049	A7	100	100	GCF_001708185.1	s__Lysinibacillus xylanilyticus_A	novel genomospecies (4)
Lysinibacillus agricola FJAT-51161			A8		99.3	GCF_016638705.1	s__Lysinibacillus sp001278875	novel genomospecies (5)
Bacillus decisifrondis DSM 17725			A8	100	100.0	unverified	s__Lysinibacillus sp001278875
Lysinibacillus sp. FJAT-14222	LIYL00000000.1	LIYL01000001-LIYL01000078	A8	100	100.0	GCF_001278875.1	s__Lysinibacillus sp001278875
Lysinibacillus sp. FJAT-14745	LITM01000000	LITM01000001-LITM01000029	A9	100	100	GCF_001275675.1	s__Lysinibacillus sp001278875
Lysinibacillus sp. SDF0037	SADV01000000	SADV01000001-SADV01000071	A10	95.94	100	GCF_006864135.1	s__Lysinibacillus sp006864135	novel genomospecies (6)
Lysinibacillus sp. JNUCC-51	CP065545.1		A11	95.95	67.0	GCA_015999525.1	Lysinibacillus xylanilyticus
Lysinibacillus xylanilyticus strain KCTC 13423	SOEQ00000000.1	SOEQ01000001-SOEQ01000053	A12	95.91	99.5	GCA_004365535.1	s__Lysinibacillus xylanilyticus	Lysinibacillus xylanilyticusDSM 23493 T
Lysinibacillus xylanilyticus strain DSM 23493 T	LFXJ01000000	LFXJ01000001-LFXJ01000013	A12	95.89	100.0	GCF_001183605.1	s__Lysinibacillus xylanilyticus
Lysinibacillus sp. KCTC 33748	MWSJ00000000	MWSJ01000001-MWSJ01000057	A13	99.96	100.0	GCF_002237755.1	s__Lysinibacillus sp002237755	novel genomospecies (7a)
Lysinibacillus sp. AC-3	FUYW00000000	FUYW01000001-FUYW01000057	A13	99.96	100	GCF_900167885.1	s__Lysinibacillus sp002237755
Lysinibacillus sphaericus G25-33	LDFC00000000.1	LDFC01000001-LDFC01000095	A14	99.93	100.0	GCF_015880985.1	s__Lysinibacillus sp002237755	novel genomospecies (7b)
Lysinibacillus sphaericus G25-34	LDFD00000000.1	LDFD01000001-LDFD01000098	A14	99.93	99.9	GCF_015880965.1	s__Lysinibacillus sp002237755
Lysinibacillus sphaericus G25-62	LDGC00000000.1	LDGC01000001-LDGC01000096	A14	99.94	99.9	GCF_015844675.1	s__Lysinibacillus sp002237755
Lysinibacillus macroides strain DSM 54 T	LGCI00000000	LGCI01000001-LGCI01000015	A15	100	100	GCF_001281525.1	s__Lysinibacillus macroides	Lysinibacillus macroides DSM 54 T
Lysinibacillus cavernae SYSU K30005		NZ_WMEF01000001.1-NZ_WMEF01000038.1	A16	100	100	GCF_009724685.1	s__Lysinibacillus sp009724685	novel genomospecies (8)
Lysinibacillus sphaericus NRS1693	JPDM00000000.1	JPDM01000001-JPDM01000445	A17		93.7	GCF_000733585.1	s__Lysinibacillus fusiformis_D	novel genomospecies (9)
Lysinibacillus sp. UBA9408	DOML01000000	DOML01000001-DOML01000655	A17	98.13	93.6	GCA_003510425.1	Undefined (Failed Quality Check)
Lysinibacillus sp. F5	LKIE01000000	LKIE01000001-LKIE01000117	A17	97.9	96.5	GCF_001482485.1	s__Lysinibacillus fusiformis_D
Lysinibacillus sp. TC-37	FMXU01000000	FMXU01000001-FMXU01000038	A17	97.89	99.9	GCF_900104325.1	s__Lysinibacillus fusiformis_D
Lysinibacillus sp. SG9	FMUO01000000	FMUO01000001-FMUO01000043	A17	97.97	100.0	GCF_900101635.1	s__Lysinibacillus fusiformis_D
Lysinibacillus sp. SG55	FOZQ01000000	FOZQ01000001-FOZQ01000038	A17	97.96	99.9	GCF_900116165.1	s__Lysinibacillus fusiformis_D
Lysinibacillus boronitolerans JCM 21713 = 10a = NBRC 103108 T	AVCW00000000	AVCW01000001-AVCW01000081	A18	100	100	GCF_000772935.1	s__Lysinibacillus boronitolerans	Lysinibacillus boronitolerans JCM 21713 = 10a = NBRC 103108 T
Lysinibacillus sp. HST-98	JAENHX010000000	JAENHX010000001-JAENHX010000026	A19a	96.32	72.4	GCF_016757845.1	s__Lysinibacillus capsici	Lysinibacillus capsici PB300 T
Lysinibacillus fusiformis ZB2	AMQZ00000000	AMQZ01000001-AMQZ01000059	A19a	96.33	73.2	GCF_000313955.2	s__Lysinibacillus capsici
Lysinibacillus fusiformis ZC1	ADJR00000000	ADJR01000001-ADJR01000113	A19a	96.4	73.3	GCF_000178135.1	s__Lysinibacillus capsici
Lysinibacillus sp. OL1	SJDS01000000	SJDS01000001-SJDS01000179	A19	96.28	80.9	GCF_004332175.1	s__Lysinibacillus capsici	Lysinibacillus capsici PB300 T
Lysinibacillus sp. LK3	LDUJ01000000	LDUJ01000001-LDUJ01000059	A19	96.62	92.5	GCF_001043675.1	s__Lysinibacillus capsici
Lysinibacillus boronitolerans YS11	CP026007		A19		92.8	GCF_002896375.1	s__Lysinibacillus capsici
Lysinibacillus capsici strain PB300 T	PXXX01000000	PXXX01000001-PXXX01000046	A19	96.7	100.0	GCF_003367505.1	s__Lysinibacillus capsici
Lysinibacillus sp. ZYM-1	LKPY01000000	LKPY01000001-LKPY01000084	A20	100	100.0	GCF_001308875.1	s__Lysinibacillus sp001308875	novel genomospecies (10)
Lysinibacillus fusiformis H1k	AYMK00000000	AYMK01000001-AYMK01000060	A21	100	100.0	GCF_000633275.1	s__Lysinibacillus fusiformis	Lysinibacillus fusiformis ATCC 7055T
Lysinibacillus sp. UBA 8585	DNVS01000000	DNVS01000001-DNVS01000519	A22	100	100.0	GCA_003507435.1	Undefined (Failed Quality Check)
Lysinibacillus sp. UBA 12273	DNAR01000000	DNAR01000001-DNAR01000572	A23	95.84	96.4	GCA_003485205.1	Undefined (Failed Quality Check)	Lysinibacillus fusiformis ATCC 7055T
Lysinibacillus sphaericus 1987	JMMU00000000.1	JMMU01000001-JMMU01000070	A23a	96.2	77.0	GCF_000712415.1	s__Lysinibacillus fusiformis	Lysinibacillus fusiformis ATCC 7055T
Lysinibacillus sp. GbtcB16	NZ_JAGXJV000000000.1	JAGXJV010000001-JAGXJV010000999	A23a	96.22	76.9	GCF_019091145.1	Undefined (Failed Quality Check)
Lysinibacillus sp. A1	JSZM00000000	JSZM01000001-JSZM01000057	A23a	96.25	76.1	GCF_000801965.1	s__Lysinibacillus fusiformis
Lysinibacillus fusiformis strain TC-13	FOEL01000000	FOEL01000001-FOEL01000044	A23	96.89	96.8	GCF_900110625.1	s__Lysinibacillus fusiformis
Lysinibacillus fusiformis strain SG45	FOCR01000000	FOCR01000001-FOCR01000043	A23	96.88	96.8	GCF_900110175.1	s__Lysinibacillus fusiformis
Lysinibacillus fusiformis strain LD79	FMVP01000000	FMVP01000001-FMVP01000046	A23	96.9	96.7	GCF_900102355.1	s__Lysinibacillus fusiformis
Lysinibacillus fusiformis ATCC 7055T	NZ_PYWL00000000.1	PYWL01000001-PYWL01000064	A23	100	100.0	GCF_003049525.1	s__Lysinibacillus fusiformis
Lysinibacillus fusiformis strain SG8	FMUG01000000	FMUG01000001-FMUG01000036	A23	96.89		GCF_900101005.1	s__Lysinibacillus fusiformis
Lysinibacillus fusiformis strain SG53	FOQQ01000000	FOQQ01000001-FOQQ01000036	A23	96.87		GCF_900113785.1	s__Lysinibacillus fusiformis
Lysinibacillus fusiformis strain BC-14	FMYD01000000	FMYD01000001-FMYD01000036	A23	96.89		GCF_900104275.1	s__Lysinibacillus fusiformis
Lysinibacillus sphaericus KCCM 35418	CP026120.1	NZ_CP026120.1	A23	99.14	99.9	GCF_004101885.1	s__Lysinibacillus fusiformis
Lysinibacillus fusiformis strain BC-43	FOZT01000000	FOZT01000001-FOZT01000039	A23	99.24	97.1	GCF_900116155.1	s__Lysinibacillus fusiformis
Lysinibacillus sphaericus SSII-1	CP064070.1	NZ_CP064070.1	A24	99.15	95.8	GCF_000733525.1	s__Lysinibacillus sphaericus_A	novel genomospecies (11)
Lysinibacillus sphaericus LP1-G	CP071739.1	NZ_CP071739.1	A24	99.21	96.6	GCF_017378035.1	s__Lysinibacillus sphaericus_A
Lysinibacillus sphaericus UBA3897	DGFP00000000.1	DGFP01000001-DGFP01000047	A24	99.17	95.2	GCA_002391755.1	s__Lysinibacillus sphaericus_A
Lysinibacillus sphaericus IAB59	CP071741.1	NZ_CP071741.1	A24		95.8	GCF_017378075.1	s__Lysinibacillus sphaericus_A
Lysinibacillus sphaericus KellenQ	CP064067.1	NZ_CP064067.1	A24	99.19	96.2	GCF_015335665.1	s__Lysinibacillus sphaericus_A
Lysinibacillus sphaericus KU skv2 1	PEKE00000000.1	PEKE01000001-PEKE01000051	A24	99.25	96.5	GCF_002751965.1	s__Lysinibacillus sphaericus_A
Lysinibacillus sphaericus DH-B01	CP045583.1		A24		96.7	GCA_009496995.1	s__Lysinibacillus sphaericus_A
Lysinibacillus sphaericus 2297	JPDJ00000000.1	JPDJ01000001-JPDJ01000213	A24	99.16		GCF_000733505.1	s__Lysinibacillus sphaericus_A
Lysinibacillus sphaericus 2173	CP071737.1	NZ_CP071737.1	A24	99.12		GCF_017377915.1	s__Lysinibacillus sphaericus_A
Lysinibacillus sphaericus G25-115	LDHV00000000.1	LDHV01000001-LDHV01000042	A24	99.17		GCF_015845635.1	s__Lysinibacillus sphaericus_A
Lysinibacillus sphaericus G25-111	LDHR00000000.1	LDHR01000001-LDHR01000071	A24	99.12		GCF_015845545.1	s__Lysinibacillus sphaericus_A
Lysinibacillus sphaericus G25-116	LDHW00000000.1	LDHW01000001-LDHW01000047	A24	99.16		GCF_015845595.1	s__Lysinibacillus sphaericus_A
Lysinibacillus sphaericus G25-114	LDHU00000000.1	LDHU01000001-LDHU01000039	A24	99.23		GCF_015845575.1	s__Lysinibacillus sphaericus_A
Lysinibacillus sphaericus G25-112	LDHS00000000.1	LDHS01000001-LDHS01000116	A24	99.24		GCF_015845535.1	s__Lysinibacillus sphaericus_A
Lysinibacillus sphaericus OT4b.49	LWHI01000000	LWHI01000001-LWHI01000003	A24	99.21		GCF_000017965.1	s__Lysinibacillus sphaericus_A
Lysinibacillus sphaericus C3-41	CP000817.1	NC_010382.1	A24			GCF_000017965.1	s__Lysinibacillus sphaericus_A
Lysinibacillus sphaericus BS-pBtoxis	CP071738.1	NZ_CP071738.1	A24	99.22		GCF_000017965.1	s__Lysinibacillus sphaericus_A
Lysinibacillus sphaericus 1593	CP064068.1	NZ_CP064068.1	A24		99.9	GCF_000568835.1	s__Lysinibacillus sphaericus_A
Lysinibacillus sphaericus CBAM5	AYKQ00000000.1	AYKQ01000001-AYKQ01000093	A24	99.16	100.0	GCF_000568835.1	s__Lysinibacillus sphaericus_A
Lysinibacillus sphaericus 2362	CP015224.1	NZ_CP015224.1	A24	99.22		GCF_001629735.1	s__Lysinibacillus sphaericus_A
Lysinibacillus sphaericus OT4b.25	CP014643.1	NZ_CP014643.1	A24			GCF_001581875.1	s__Lysinibacillus sphaericus_A
Lysinibacillus sphaericus III(3)7	CP014856.1	NZ_CP014856.1	A24			GCF_001598075.1	s__Lysinibacillus sphaericus_A

## Sheet: Table S7
Supplemental Table S7: Brevibacillus genomes used in this study and their classification. Type strains and strains representative for potential new GTDB-species (red) are shown in bold letters. The strains identified in this study are shown in red.
strain	NCBI accession	WGS	cluster	ANI	dDDH	assembly	GTDB species	type strain
Brevibacillus sp_MCWH*	SDLF01	SDLF01000001-SDLF01000271	A1-13	100	100	GCF_013096935.1	s__Brevibacillus sp003388715	B. aydinogluensis DSM 24395T
Brevibacillus sp_NL20B1	JAGTPT01	JAGTPT010000001-JAGTPT010000071	A1-13	99.38	96.5	GCF_018195675.1	s__Brevibacillus sp003388715
Brevibacillus sp_strain_ZCTH3_B	QEWG01	QEWG01000001-QEWG01000033	A1-13	99.4	96.6	GCA_003388715	s__Brevibacillus sp003388715
Brevibacillus sp_LEMMJ03	VKJN01	VKJN01000001-VKJN01000142	A1-14	98.59	90.0	GCF_007197875.1	s__Brevibacillus thermoruber
Br. thermoruber_PM1	JQMH01	JQMH01000001-JQMH01000023	A1-14	98.5	88.9	GCF_000744635.1	s__Brevibacillus thermoruber
Br. thermoruber_423*	ATNE01	ATNE01000001-ATNE01000025	A1-14	100	100	GCF_000454065.1	s__Brevibacillus thermoruber	B. thermoruber 423 T
Brevibacillus sp_WF146	LXGJ01	LXGJ01000001-LXGJ01000358	A1-14	98.47	87.4	GCF_001673705.1	s__Brevibacillus thermoruber
Aeribacillus pallidus GS3372	JYCD01	JYCD01000001-JYCD01000185	A1-14		77.8	GCF_000948185.1	s__Brevibacillus thermoruber
Brevibacillus_sp_FJAT_54423*	CP066308.1	chromosome	A1-15	100	100	GCF_016406105.1	s_Brevibacillus borstelensis B	B.composti FJAT 54423T
Brevibacillus_sp_FJAT_54424*	CP073708.1	chromosome	A1-15	99.98	99.8	GCF_018228725.1	s_Brevibacillus borstelensis B
Br. borstelensis_3096_7	JAQG01	JAQG01000001-JAQG01000192	A1-16	99.17	95.9	GCF_000612185.1	s__Brevibacillus borstelensis
Br. borstelensis_AK1	APBN01	APBN01000001-APBN01000029	A1-16	99.33	95.9	GCF_000353565.1	s__Brevibacillus borstelensis	B. borstelensis AK1T
Br. borstelensis_cifa_chp40	JPRB01	JPRB01000001-JPRB01000038	A1-16	99.37	95.6	GCF_000738785.1	s__Brevibacillus borstelensis
Br. borstelensis_SDM	JABTBQ01	JABTBQ010000001-JABTBQ010000128	A1-16	99.36	96.9	GCF_013280485.1	s__Brevibacillus borstelensis
Br. borstelensis_GP_1_2017	JABGNB01	JABGNB010000001-JABGNB010000141	A1-16	99.3	95.9	GCF_013140865.1	s__Brevibacillus borstelensis
Br. borstelensis isolate UBA3579	DFNA01	DFNA01000001-DFNA01000087	A1-16		96.5		s__Brevibacillus borstelensis
Br. borstelensis_NBRC_15714 T	BJOK01	BJOK01000001-BJOK01000135	A1-16	99.87	100	GCF_006540165.1	s__Brevibacillus borstelensis
Br. borstelensis_NRRL_NRS_818T*	RHHO01	RHHO01000001-RHHO01000112	A1-16	100	100.0	GCF_003710865.1	s__Brevibacillus borstelensis
Brevibacillus_invocatus_strain_JCM_12215_NZ_RHHR01000099	RHHR01	RHHR01000001-RHHR01000118	A2-17	100	100	GCF_003710915.1	s__Brevibacillus invocatus	B. invocatus JCM 12215T
Brevibacillus_panacihumi_W25_NZ_KI629792	AYJU01	AYJU01000001-AYJU01000018	A2-18	94.47		GCF_000503775.1	s__Brevibacillus panacihumi_A	novel genomospecies (1)
Brevibacillus_panacihumi_strain_JCM_15085_NZ_RHHT01000099	RHHT01	RHHT01000001-RHHT01000099	A2-19	100	100	GCF_003710985.1	s__Brevibacillus panacihumi	B. panacihumi JCM 15085T
Brevibacillus_choshinensis_strain_DSM_8552_NZ_LJJB01000007	LJJB01	LJJB01000001-LJJB01000016	A3-20	100	100	GCF_001420695.1	s__Brevibacillus choshinensis	B. choshinensis DSM 8552T
Brevibacillus_choshinensis_strain_HPD31_SP3_NZ_CP069127	CP069127	chromosome	A3-21	100	100	GCA_016811915.1	s_Brevibacillus choshinensis B	novel genomospecies (2)
Brevibacillus_centrosporus_strain_NBRC_15540_NZ_BJOE01000166	BJOE01	BJOE01000001-BJOE01000166	A3-22	99.86	100	GCF_006540045.1	s__Brevibacillus centrosporus	B. centrosporus DSM 8445T
Brevibacillus_centrosporus_strain_NRRL_NRS_664_	RHHP01	RHHP01000001-RHHP01000071	A3-22	100.0	100.0	GCF_003710815.1	s__Brevibacillus centrosporus
Brevibacillus centrosporus OK042	FORT01	FORT01000001-FORT01000043	A3-22	99.28	95.3	GCF_900114075.1	s__Brevibacillus centrosporus
Brevibacillus_nitrificans_strain_JCM_15774_NZ_RHHU01000009	RH	RHHU01000001-RHHU01000040	A3-22	95.93	68.6	GCF_003710965.1	s__Brevibacillus centrosporus	B. nitrificans JCM 15774T
Br. reuszeri_DSM_9887 T*	LGIQ01	LGIQ01000001-LGIQ01000024	A4-23	100	100	GCF_001187725.1	s__Brevibacillus reuszeri	B. reuszeri DSM 9887T
Br. reuszeri_NBRC_15719 T	BJON01	BJON01000001-BJON01000065	A4-23	99.96	100	GCF_006540225.1	s__Brevibacillus reuszeri
Br. reuszeri_strain_J31TS6	BORL01	BORL01000001-BORL01000071	A4-24	96.12	69.0	GCF_018333155.1	s__Brevibacillus reuszeri_A	novel genomospecies (3)
Br. reuszeri_strain_NIT02*	BEXF01	BEXF01000001-BEXF01000197	A4-24	100	100.0	GCF_002897295.1	s__Brevibacillus reuszeri_A
Brevibacillus sp_HD3_3A CP085874	CP085874	chromosome	A5-25	99.09	93.3	GCA_013284375.2	s__Brevibacillus parabrevis
Nr. parabrevis_NBRC_12334 T	BJMH01	BJMH01000001-BJMH01000119	A5-25	99.89	100	GCF_006539065.1	s__Brevibacillus parabrevis
Br. parabrevis_NRRL_NRS_605 T*	RHHV01	RHHV01000001-RHHV01000044	A5-25	100	100.0	GCF_003710905.1	s__Brevibacillus parabrevis	B. parabrevis NRRL NRS 605T
Brevibacillus sp_HD1_4A	JABSUW01	JABSUW010000001-JABSUW010000120	A5-25	99.09	93.8	GCF_013284325.1	s__Brevibacillus parabrevis
Brevibacillus parabrevis_179_C7_2_HS	JAHHYZ000000000.1	JAHHYZ010000001-JAHHYZ010000035	A5-25	99.19		GCF_019037975.1	s__Brevibacillus parabrevis
Brevibacillus sp. isolate UBA11289	DOTK01	DOTK01000001-DOTK01000096	A5-25		93.9	GCA_003521185.1	s__Brevibacillus parabrevis
Br. parabrevis_CN1	LQQV01	LQQV01000001-LQQV01000136	A5-25a	96.0	68.3	GCF_001619605.1	s__Brevibacillus parabrevis
Brevibacillus_gelatini_strain_DSM_100115_T*	RHHS01	RHHS01000001-RHHS01000091	A5-26	100	100	GCF_003710935.1	s__Brevibacillus gelatini	B. gelatini DSM 100115T
Brevibacillus agri G25-57	LDFY01	LDFY01000001-LDFY01000155	A5-27	99.29	95.9	GCA_015844595.1	s__Brevibacillus agri
Brevibacillus agri JS1-R2	JACLCJ01	JACLCJ010000001-JACLCJ010000207	A5-27	99.29	96.4	GCA_019749055.1	s__Brevibacillus agri
Brevibacillus agri BAB-2500	AOBR01	AOBR01000001-AOBR01000382	A5-27	99.23	96.3	GCF_000328345.1	s__Brevibacillus agri
Brevibacillus agri 5-2	JATL01	JATL01000001-JATL01000146	A5-27	99.1	95.3	GCF_000612125.1	s__Brevibacillus agri	B. agri 5-2T
Brevibacillus agri NRRL NRS 1219 T	RHHN01	RHHN01000001-RHHN01000148	A5-27	100.0	100.0	GCF_003710885.1	s__Brevibacillus agri
Brevibacillus agri DSM 6348 T*	CP026363.1	chromosome	A5-27	99.89	100.0	GCF_004117055.1	s__Brevibacillus agri
Brevibacillus agri NBRC 15538 T	BJOD01	BJOD01000001-BJOD01000170	A5-27	99.85	100	GCF_006540025.1	s__Brevibacillus agri
Bacillus sp. NSP2.1	CP048274.1	chromosome	A5-27	n.d.	n.d.	GCA_000470975.2	s__Brevibacillus agri
Brevibacillus sp. CF112	AKKB01	AKKB01000001-AKKB01000172	A5-27	n.d.	95.8	GCF_000282015.1	s__Brevibacillus agri
Br. brevis_DSM_30 T	QRDR01	QRDR01000001-QRDR01000064	A6-28	100.0	100.0	GCF_003385915.1	s__Brevibacillus brevis
Br. brevis_NBRC_15304T	BJNU01	BJNU01000001-BJNU01000158	A6-28	99.87	100.0	GCF_006539845.1	s__Brevibacillus brevis	B. brevis NBRC 15304T
Br. brevis_NCTC2611 T*	LR134338.1	chromosome	A6-28	99.96	100.0	GCF_900637055.1	s__Brevibacillus brevis
Br. brevis_NRRL_NRS_604 T	PXXZ01	PXXZ01000001-PXXZ01000097	A6-28	100	100	GCF_003012835.1	s__Brevibacillus brevis
Brevibacillus sp_AG162	VFNO01	VFNO01000001-VFNO01000023	A6-28	n.d.	90.8	GCF_006715575.1	s__Brevibacillus brevis
Br. brevis_strain_DZQ7*	CP030117.1	chromosome	A6-29	100.0	100.0	GCF_001039275.2	s__Brevibacillus brevis_C	novel genomospecies (4)
Brevibacillus sp_MS2_2	JABSUZ01	JABSUZ010000001-JABSUZ010000072	A6-29	99.2	94.9	GCF_013284345.1	s__Brevibacillus brevis_C
Brevibacillus sp_Leaf182	LMPN02	LMPN02000001-LMPN02000038	A6-29	97.5	80.0	GCF_001423865.2	s__Brevibacillus brevis_C
Brevibacillus_sp_DP1_3_A CP085876	CP085876.1	chromosome	A6-30	96.09	69.3	GCA_013284245.2	s__Brevibacillus sp000282075	novel genomospecies (5)
Brevibacillus sp_BC25*	AKIX01	AKIX01000001-AKIX01000140	A6-30	100.0	100.0	GCF_000282075.1	s__Brevibacillus sp000282075
Br. brevis_X23	CP023474.1	chromosome	A6-31	97.81	82.3	GCF_000296715.2	s__Brevibacillus porteri
Brevibacillus sp_HB1_2	JABMIU01	JABMIU010000001-JABMIU010000055	A6-31	97.87	82.8	GCF_013332495.1	s__Brevibacillus porteri
Brevibacillus sp_HB1_4B	JABSUT01	JABSUT010000001-JABSUT010000041	A6-31	97.74	82.2	GCF_013284285.1	s__Brevibacillus porteri
Brevibacillus sp_HB1_1	JABMIV01	JABMIV010000001-JABMIV010000044	A6-31	97.81	82.7	GCF_013332445.1	s__Brevibacillus porteri
Brevibacillus porteri NRRL B-41110 T*	PXZO01	PXZO01000001-PXZO01000094	A6-31	100.0	100.0	GCF_003013475.1	s__Brevibacillus porteri	B. porteri NRRL B-41110T
Br. brevis_strain_NBRC_110488	BDFB01	BDFB01000001-BDFB01000025	A6-31	98.65	89.1	GCF_001748185.1	s__Brevibacillus porteri
Brevibacillus brevis_strain_HK544	CP042161.1	chromosome	A6-31a	95.37	64.4	GCF_007725005.1	s__Brevibacillus porteri
Brevibacillus antibioticus_TGS2_1*	SZNK01	SZNK01000001-SZNK01000002	A6-32	100.0	100.0	GCF_005217615.1	s__Brevibacillus antibioticus	B. antibioticus TGS2-1	This is not a validly published name!
Br. brevis_FJAT_0809_GLX	AHKL01	AHKL01000001-AHKL01000072	A6-33	96.44	72.6	GCF_000346255.1	s__Brevibacillus brevis_D	novel genomospecies (6)
Brevibacillus sp_HB1_3	JABMIT01	JABMIT010000001-JABMIT010000044	A6-33	96.75	73.5	GCF_013186635.1	s__Brevibacillus brevis_D
Brevibacillus brevis_ATCC_35690	MXAR01	MXAR01000001-MXAR01000097	A6-33	97.4	79.8	GCF_002161835.1	s__Brevibacillus brevis_D
Br. brevis_Ag35	JAAKZO01	JAAKZO010000001-JAAKZO010000002	A6-33	97.41	79.3	GCF_014526365.1	s__Brevibacillus brevis_D
Brevibacillus brevis_NBRC_100599*	AP008955.1	chromosome	A6-33	100.0	100.0	GCF_000010165.1	s__Brevibacillus brevis_D
Brevibacillus sp_RS1_1	JABSVA01	JABSVA010000001-JABSVA010000046	A6-33	97.99	84.1	GCF_013284365.1	s__Brevibacillus brevis_D
Br. brevis_GZDF3_1	LVYG01	LVYG01000001-LVYG01000064	A6-33	97.85	83.3	GCF_001649505.1	s__Brevibacillus brevis_D
Brevibacillus sp_HB2_2	JABSUV01	JABSUV010000001-JABSUV010000137	A6-33	97.5	80.5	GCA_013284275.1	s__Brevibacillus brevis_D
Lysinibacillus sp. SDF0063	SADX01	SADX01000001-SADX01000031	A6-33		83.4	GCF_006864225.1	s__Brevibacillus brevis_D
Bacillus sp. FJAT-27238	LGJF01	LGJF01000001	A6-33			GCF_001184755.1	s__Brevibacillus brevis_D
Br. brevis_G25_137	LDJY01	LDJY01000001-LDJY01000061	A6-33	97.3	78.5	GCA_015912885.1	s__Brevibacillus brevis_D
Brevibacillus_brevis_strain_I2-B3	JACLCH01	JACLCH010000001-JACLCH010000051	A6-34	99.36	95.3	GCF_019749035.1		novel genomospecies (9)
Brevibacillus sp_M2_1_A* JABSUY02	JABSUY000000000.2	JABSUY020000001-JABSUY020000004	A6-34	100.0	100.0	GCF_013284355.2	s__Brevibacillus sp013284355
Br. formosus_AF7	WTFD01	WTFD01000001-WTFD01000040	A6-35	97.13	76.9	GCA_019400865.1	s__Brevibacillus formosus
Br. formosus_strain_G25-125	LDIF01	LDIF01000001-LDIF01000042	A6-35	97.4	79.0	GCA_015845835.1	s__Brevibacillus formosus
Br. formosus_NRRL_NRS_603 T	PXZL01	PXZL01000001-PXZL01000058	A6-35			GCF_003013405.1	s__Brevibacillus formosus	Br. formosus_NRRL_NRS_603 T
Br. formosus_DSM_9885 T	LDCN01	LDCN01000001-LDCN01000026	A6-35	100.0	100.0	GCF_001012775.1	s__Brevibacillus formosus	Br. formosus_DSM_9885 T
Br. formosus_NBRC_15716 T	BJOL01	BJOL01000001-BJOL01000081	A6-35	99.94		GCF_006540185.1	s__Brevibacillus formosus	Br. formosus_NBRC_15716 T
Br. formosus_NRRL_NRS_863 T*	PXZL01	PXZL01000001-PXZL01000058	A6-35	99.95	100.0	GCF_003013405.1	s__Brevibacillus formosus	B. formosus NRLL_NRS_863 T
Br. formosus_NF2_	CP018145.1	chromosome	A6-35a	95.4	64.2	GCF_002215075.1	s__Brevibacillus formosus	B. formosus NF2T

## Sheet: Table S8
Supplemenental Table S8 In vitro assay of antagonistic activity of the 11 Brevibacillus strains and Lysinibacillus CD3-6 against pathogenic bacteria, fungi and nematodes (C. elegans)
			Bacteria					Fungi					Nematodes
		C. michiganensis	Dickeya solani	E. amylovora	X. campestris	P. palmivora	F. oxysporum	F.culmorum	F. poae	F.graminearum	A. niger	C. elegans*	C. elegans**	Meloidogyne sp.***
Strain	cluster	filter disc test	filter disc test	filter disc test	filter disc test	agar test	agar test	agar test	agar test	agar test	agar test	%fast death	%slow death	%disease index	prevention
B. parabrevis HD1.4A	A5-25	xx	(x)	(x)	x	X	X	x	x	x	x	69.26fg	58.81cde	46.00cd	42.50%
B. parabrevis HD3.3A	A5-25	xx	(x)	(x)	x	X	X	x	x	x	x	67.04g	58.29cd	44.00cd	45.00%
B. porteri HB1.4B	A6-31	xxx	x	x	0	X	XXX	xx	xx	x	x	55.37	58.56cde	50.00cd	37.50%
B. porteri HB1.1	A6-31	n.d.	n.d.	n.d.	xx	X	XX	n.d.	n.d.	n.d.	n.d.	77.96cd	57.11c	40.00de	50.00%
B. porteri HB1.2	A6-31	n.d.	n.d.	n.d.	x	X	X	n.d.	n.d.	n.d.	n.d.	75.56de	62.70fg	36.00ef	55.00%
Brevibacillus HB2.2	A6-33	xxx	(x)	(x)	x	XX	XX	xx	xx	x	x	71.85f	68.89g	40.00 de	50.00%
Brevibacillus HB1.3	A6-33	n.d.	n.d.	n.d.	x	X	X	n.d.	n.d.	n.d.	n.d.	72.59ef	59.04cde	40.00de	50.00%
Brevibacillus RS1.1	A6-33	xxx	x	x	x	X	X	xx	xxx	xx	x	70.37 fg	60.70def	46.00de	42.50%
Brevibacillus MS2.2	A6-29	xx	x	x	x	X	X	xx	xx	x	x	76.48cde	59.93cde	36.00ef	55.00%
Brevibacillus DP1.3A	A6-30	xxx	x	x	xx	X	XX	xx	xx	x	x	80.19bc	60.89ef	36.00ef	55.00%
Brevibacillus M2.1A	A6-34	n.d.	n.d.	n.d.	xx	X	XX	n.d.	n.d.	n.d.	n.d.	98.33a	80.81h	30.00f	62.50%
Lysinibacillus CD3-6		(x)	(x)	(x)	0	X	X	0	x	0	0	30.74i	22.82b	61.33b	23.33%
control		0	0	0	0	0	0	0	0	0	0	0	0	80.00a	0
CV(5%)												CV 4.41	CV2.03	CV2.77	CV3.41
LSD (5%)												LSD 4.02	LSD 1.87	LSD3.66	LSD4.62
no inhibition	0
hardly to detect	(x)
small inhibition zone	x											Strain	%fast death	%slow death
medium inhibition zone	xx											B. parabrevis HD1.4A	69.26	58.81	cde	fg
large inhibition zone	xxx											B. parabrevis HD3.3A	67.04	58.29	cd	g
												B. porteri HB1.4B	55.37	58.56	cde
n.d.	not determined											B. porteri HB1.1	77.96	57.11	c	cd
												B. porteri HB1.2	75.56	62.7	fg	de
												Brevibacillus HB2.2	71.85	68.89	fg	f
												Brevibacillus HB1.3	72.59	59.04	cde	ef
												Brevibacillus RS1.1	70.37	60.7	def	fg
												Brevibacillus MS2.2	76.48	59.93	cde	cde
												Brevibacillus DP1.3A	80.19	60.89	ef	bc
												Brevibacillus M2.1A	98.33	80.81	h	a
												Lysinibacillus CD3-6	30.74	22.82	b	i
												Strain	%disease index
												B. parabrevis HD1.4A	46	cd
												B. parabrevis HD3.3A	44	cd
												B. porteri HB1.4B	50	cd					Meloidogyne
												B. porteri HB1.1	40	de
												B. porteri HB1.2	36	ef
												Brevibacillus HB2.2	40	de
												Brevibacillus HB1.3	40	de
												Brevibacillus RS1.1	46	de
												Brevibacillus MS2.2	36	ef
												Brevibacillus DP1.3A	36	ef
												Brevibacillus M2.1A	30	f
												Lysinibacillus CD3-6	61.33	b
												control	80	a

## Sheet: Table S9
Supplemental Table S9: Growth promotion of Arabidopsis thaliana by 11 Brevibacillus strains isolated from Vietnam and Lysinibacillus CD3-6
Strains	cluster	mg plant mass	mg plant mass	increase	% increase		Strains	mg plant mass	% increase
B. parabrevis HD1.4A	A5-25	158.27c	158.27	34,32 mg	27.69d		B. parabrevis HD1.4A	158.27	27.69
B parabrevis HD3.3A	A5-25	167.25b	167.25	43,3 mg	34.93b		B parabrevis HD3.3A	167.25	34.93
B. porteri HB1.4B	A6-31	132.55fg	132.55	8,6 mg	6,94g		B. porteri HB1.4B	132.55	6.94
B. porteri HB1.1	A6-31	161.14c	161.14	37,19 mg	30.14c		B. porteri HB1.1	161.14	30
B. porteri HB1.2	A6-31	172.08a	172.08	48,13 mg	38,83a		B. porteri HB1.2	172.08	38.83
Brevibacillus HB2.2	A6-33	133.57f	133.57	9,62 mg	7,76g		Brevibacillus HB2.2	133.57	7.76
Brevibacillus HB1.3	A6-33	134.11f	134.11	10,16 mg	8,2g		Brevibacillus HB1.3	134.11	8.2
Brevibacillus RS1.1	A6-33	148.21d	148.21	24,26 mg	19,57e		Brevibacillus RS1.1	148.21	19.57
Brevibacillus MS2.2	A6-29	139.64e	139.64	15,69 mg	12,66f		Brevibacillus MS2.2	139.64	12.66
Brevibacillus DP1.3A	A6-30	132.79f	132.79	8,84 mg	7,13g		Brevibacillus DP1.3A	132.79	7.13
Brevibacillus M2.1A	A6-34	133.71f	133.71	9,76 mg	7,87g		Brevibacillus M2.1A	133.71	7.87
Lysinibacillus CD3-6		128.74g	128.74	4,79 mg	3,86h		Lysinibacillus CD3-6	128.74	3.86
control		123.95h	123.95	0 mg	0i		control	123.95	0
LSD		1.66 mg			4.66%
CV(%)		4.02%			1.25%

## Sheet: Table S10
Supplementary Table S10:		Numbers of known and unknown BGCs detected in Brevibacillus spp. and Lysinibacillus spp. Isolated from Vietnamese crop plants
Known	MiBiG	Brevibacillus	Lysinibacillus	Unknown	MiBiG	Brevibacillus	Lysinibacillus
1 Modular PK
Macrobrevin	BGC0001470	5
2 Nonmodular PK
T3PKS	BGC0001964	9	1
3 Modular PK-NRP hybrid				2 Modular PKS-NRPS hybrid
Edeine	not listed	8		pk-orn-x-phe		9
Paenilipoheptin	BGC0001728	1		asn-gly-pk		1
				16M NRPS transAT-PKS hybrid		8
				20M/25M NRPS transAT-PKS hybrid		2
4 NRP				3 NRP
Tyrocidine	BGC0000452	11		glu-ser-val-X-X-phe-D-orn/glu-ser-val-val-x-phe-orn/glu-ser-ile-x-phe-orn
Gramicidin	BGC0000367	6		(Brevipentin)		8
Marthiapeptide	BGC0001469	1		cys-cys-cys (Brevitriazol)		6
				orn-x-phe		1
				tyr (truncated)			1
5 other						35	1
Petrobactin	BGC0000942	9				151	6
6 RiPP
RRE containing	BGC0000585	10
lassopeptide			1
LAP		11	1
lanthipeptide	class i	4
	class ii	1
	class iii	3	1
Linocin M18	bacteriocin	10
Sactipeptide		4
7 Terpene
Terpene (hopene)		10	1
8 quorum sensing
cyclic lactone autoinducer		13
9 betalactone
betalactone			1
		116	5

[truncated: 3 more sheets: Table S11, Table S12, Table S13]
